# Supplementary material for: Measured Canadian oil sands CO2 emissions are higher than estimates made using internationally recommended methods
Source: Nat Commun. 2019 Apr 23;10:1863. doi: 10.1038/s41467-019-09714-9 (PMC6478833; doi:10.1038/s41467-019-09714-9)
Supplement: Supplementary file 3 — Source Data [file 41467_2019_9714_MOESM3_ESM.xlsx]

## Sheet: Figure 1
	Data in Table:
		Facility Emission Rates (t/hr) ± TERRA Uncertainty (t/hr)
	Flight #	SML	±	SUN	±	CNRL	±	SAJ	±
	2	1490	393
	3	1650	308
	6	1560	290
	12	1800	359
	15	1570	374
	18	1860	213
	6			1340	366
	10			1110	179
	14			1370	367
	15			1050	75
	3					487	138
	8					566	137
	13					514	118
	17					584	146
	9							485	112
	15							445	98
	21							339	69
	Image in Figure is derived with TERRA. Underlying data is freely available on ECCC oil sands data portal (see data availability section of manuscript)
	TERRA algrorithm is also freely available as part of this submission

## Sheet: Figure 2
Facility	Emission intensity (kg CO2/barrell)	Uncertainty (kg CO2/barrell)	Annual Emissions (Mt)	Uncertainty (Mt)
SML	245	25.7	25	2.6
SUN	85.5	11.8	9	1.2
CNRL	128.4	18.9	4.7	0.7
SAJ	44.3	7.2	3.9	0.63
further detailed quantities which underly Figure 2 are provided in data for supplamentary tables in this file.

## Sheet: Figure 3
Figure 3a and 3b:
Image in Figure is derived with TERRA.
Underlying data for CO2 and SO2 is provided below.
TERRA algrorithm is also freely available as part of this submission							Figure 3c:			Figure 3d:
CO2 (ppm)	SO2 (ppb)	Latitude	longitude				SO2 (ppb)	CO2 (ppm)			Emissions (Mt)
2.9703							-2.5e-05	scroll down			Upgrading CO2 (Via SO2 approach)		Upgrading CO2 (Via TERRA approach)		Ground Based CO2 (Via TERRA approach)
3.01857		56.6532	1462				-0.00015	data below
3.18623		56.6532	1462				-0.00015			SML	14.2	+/- 1.3	15.9	+/- 2.1	8.1	1
3.38892		56.6532	1462				5e-05			SUN	6.4	+/- 0.4	5.8	+/- 0.9	4.8	1
3.5808		56.6532	1462				-8.33333e-05
3.61525		56.6532	1462				0.000183333
3.58357		56.6532	1462				0.00045
3.60677		56.6532	1462				0.00035
3.62596		56.6532	1462				0.00015
3.69684		56.6531	1462				-0.00015
3.80117		56.6531	1462				5e-05
3.8981		56.6531	1462				0.000433333
3.96999		56.6531	1462				0.000316667
4.07954		56.6531	1462				0.0006
4.03985		56.6531	1462				0.0007
4.00035		56.6531	1462				0.000433333
3.90538		56.653	1462				0.000283333
3.80339		56.653	1462				0.000133333
3.64731		56.6529	1462				0.00015
3.55114		56.6529	1462				0.000466667
3.37222		56.6528	1462				0.000383333
3.28064		56.6527	1462				0.00035
3.17024		56.6526	1462				0.000716667
3.09508		56.6525	1462				0.000233333
3.63303		56.6524	1462				0.000233333
4.94577		56.6522	1462				0.0004
8.70456		56.6521	1462				0.00035
12.8972		56.6519	1462				0.000133333
17.1329		56.6517	1462				-3.33333e-05
20.935		56.6516	1462				0.000283333
24.0346	-0.025	56.6514	1462				0.000233333
24.9789	-0.15	56.6513	1462				0.00055
24.7587	-0.15	56.651	1462				0.00065
21.3055	0.05	56.651	1462				0.000433333
16.7162	-0.0833333	56.6509	1462				0.000416667
12.0015	0.183333	56.651	1462				-0.000133333
6.96125	0.45	56.6512	1462				0.000133333
2.68919	0.35	56.6514	1462				0.000383333
1.62634	0.15	56.6517	1462				0.00045
1.53095	-0.15	56.6521	1462				0.00055
1.49021	0.05	56.6527	1462				0.000666667
1.45491	0.433333	56.6534	1462				0.0007
1.42459	0.316667	56.6541	1462
1.41051	0.6	56.6549	1462
1.39723	0.7	56.6559	1462
1.44505	0.433333	56.6568	1462
1.5309	0.283333	56.6579	1462
1.66846	0.133333	56.659	1462
1.72769	0.15	56.6603	1462
1.75926	0.466667	56.6615	1462
1.76259	0.383333	56.6629	1462
1.83804	0.35	56.6642	1462
1.88722	0.716667	56.6657	1462
1.98749	0.233333	56.6672	1462
2.098	0.233333	56.6688	1462
2.26298	0.4	56.6703	1462
2.24768	0.35	56.6719	1462
2.20135	0.133333	56.6735	1462
2.18365	-0.0333333	56.6751	1462
2.19337	0.283333	56.6768	1462
2.17987	0.233333	56.6784	1462
2.23747	0.55	56.68	1462
2.34515	0.65	56.6816	1462
2.40795	0.433333	56.6832	1462
2.44853	0.416667	56.6848	1462
2.45967	-0.133333	56.6865	1462
2.49864	0.133333	56.6881	1462
2.49976	0.383333	56.6898	1462
2.5065	0.45	56.6914	1462
2.50903	0.55	56.6931	1462
2.54579	0.666667	56.6947	1462
2.56292	0.7	56.6964	1462
2.58908		56.6981	1462
2.62163		56.6998	1462
2.62495		56.7015	1462
2.60924		56.7032	1462
2.62118		56.7049	1462
2.60527		56.7066	1462
2.57374		56.7082	1462
2.6097		56.7099	1462
2.66609		56.7116	1462
2.7353		56.7133	1462
2.77728		56.715	1462
2.86191		56.7167	1462
2.86684		56.7185	1462
3.03941		56.7202	1462
3.15211		56.7219	1462
3.2722		56.7236	1462
3.39411		56.7253	1462
3.48576		56.727	1462
3.41598		56.7287	1462
3.34097		56.7304	1462
3.31164		56.7321	1462
3.24885		56.7339	1462
3.21211		56.7356	1462
3.23926		56.7373	1462
3.33973		56.739	1462
3.44118		56.7407	1462
3.47755		56.7425	1462
3.5646		56.7443	1462
3.5537		56.746	1462
3.45605		56.7477	1462
3.3424		56.7494	1462
3.28521		56.7512	1462
3.23504		56.7529	1462
3.21073		56.7546	1462
3.23548		56.7564	1462
3.26182		56.7582	1462
3.25393		56.7599	1462
3.25144		56.7616	1462
3.24753		56.7634	1462
3.25866		56.7651	1462
3.26696		56.7668	1462
3.30853		56.7685	1462
3.35309		56.7702	1462
3.3556		56.772	1462
3.32286		56.7737	1462
3.26868		56.7754	1462
3.24454		56.7771	1462
3.24124		56.7788	1462
3.25376		56.7805	1462
3.13046		56.7823	1462
3.03562		56.784	1462
3.06535		56.7857	1462
2.93305		56.7874	1462
2.65372		56.7891	1462
2.52244		56.7908	1462
2.38653		56.7925	1462
2.18252		56.7942	1462
2.11512		56.7959	1462
2.32053		56.7976	1462
2.57521		56.7993	1462
2.87214		56.801	1462
3.07813		56.8026	1462
3.29375		56.8043	1462
3.4046		56.8059	1462
3.42973		56.8076	1462				0.0008
3.45286		56.8093	1462				0.000833333
3.45296		56.8109	1462				0.000816667
3.29181		56.8126	1462				0.00095
3.0932		56.8142	1462				0.00085
2.91121		56.8158	1462				0.0008
2.848		56.8175	1462				0.0015
2.84871		56.8191	1462				0.00116667
3.02087		56.8208	1462				0.000516667
3.23068		56.8224	1462				0.000683333
3.45511		56.824	1462				0.000933333
3.5145		56.8256	1462				0.000933333
3.53501		56.8273	1462				0.00115
3.58778		56.8288	1462				0.00136667
3.58647		56.8304	1462				0.00105
3.58816		56.8319	1462				0.0014
3.57383		56.8334	1462				0.00116667
3.5579		56.8349	1462				0.000783333
3.48889		56.8364	1462				0.00085
3.45734		56.8379	1462				0.000966667
3.40695		56.8392	1462				0.00123333
3.46372		56.8406	1462				0.0012
3.50306		56.8419	1462				0.00136667
3.49393		56.8431	1462				0.00146667
3.46658		56.8444	1462				0.00121667
3.46427		56.8455	1462				0.00085
3.38004		56.8466	1462				0.000966667
3.36671		56.8477	1462				0.0011
3.42728		56.8487	1462				0.00106667
3.50207		56.8496	1462				0.00128333
3.60352	0.8	56.8506	1462				0.00118333
3.69555	0.833333	56.8515	1462				0.00095
3.73249	0.816667	56.8524	1462				0.00121667
3.71196	0.95	56.8533	1462				0.00111667
3.69803	0.85	56.8541	1462				0.00113333
3.62539	0.8	56.855	1462				0.00168333
3.49408	1.5	56.8559	1462				0.00165
3.42607	1.16667	56.8567	1462				0.00145
3.38829	0.516667	56.8575	1462				0.001
3.34431	0.683333	56.8584	1462				0.00153333
3.35062	0.933333	56.8592	1462				0.00206667
3.4212	0.933333	56.86	1462				0.00133333
3.40224	1.15	56.8608	1462				0.00115
3.46182	1.36667	56.8616	1462				0.0015
3.50276	1.05	56.8625	1462				0.00141667
3.53008	1.4	56.8633	1462				0.00176667
3.5496	1.16667	56.8641	1462				0.0024
3.60396	0.783333	56.8649	1462				0.00211667
3.5776	0.85	56.8657	1462				0.0023
3.55264	0.966667	56.8666	1462				0.00196667
3.50544	1.23333	56.8674	1462				0.00171667
3.48028	1.2	56.8682	1462				0.00128333
3.45974	1.36667	56.869	1462				0.00145
3.3807	1.46667	56.8698	1462				0.00176667
3.3211	1.21667	56.8707	1462				0.002
3.29673	0.85	56.8715	1462				0.00178333
3.17181	0.966667	56.8723	1462				0.00196667
3.03689	1.1	56.8732	1462				0.00186667
2.96705	1.06667	56.8741	1462				0.002
2.89721	1.28333	56.8749	1462				0.00195
2.79375	1.18333	56.8758	1462				0.0017
2.76139	0.95	56.8766	1462				0.00166667
2.73021	1.21667	56.8775	1462				0.00173333
2.66701	1.11667	56.8784	1462				0.00123333
2.62483	1.13333	56.8793	1462				0.00181667
2.60087	1.68333	56.8802	1462				0.0019
2.57191	1.65	56.8811	1462				0.00168333
2.56479	1.45	56.882	1462				0.00153333
2.59692	1	56.8828	1462				0.00155
2.59702	1.53333	56.8837	1462				0.00196667
2.60213	2.06667	56.8846	1462				0.0024
2.62147	1.33333	56.8855	1462				0.00215
2.61296	1.15	56.8864	1462				0.00176667
2.55201	1.5	56.8873	1462				0.00183333
2.53514	1.41667	56.8882	1462				0.00231667
2.51868	1.76667	56.889	1462				0.00211667
2.48883	2.4	56.8899	1462				0.002
2.36346	2.11667	56.8909	1462				0.00215
2.30756	2.3	56.8918	1462				0.00235
2.22987	1.96667	56.8927	1462				0.00246667
2.10031	1.71667	56.8935	1462				0.00278333
1.96656	1.28333	56.8944	1462				0.00253333
1.93076	1.45	56.8953	1462				0.0024
1.87438	1.76667	56.8961	1462				0.00316667
1.81439	2	56.8971	1462				0.0029
1.79866	1.78333	56.8979	1462				0.00236667
1.79374	1.96667	56.8988	1462				0.00245
1.79901	1.86667	56.8997	1462				0.00271667
1.79468	2	56.9005	1462				0.0035
1.78332	1.95	56.9014	1462				0.00346667
1.66352	1.7	56.9023	1462				0.00338333
1.63391	1.66667	56.9032	1462				0.00353333
1.57931	1.73333	56.904	1462				0.00298333
1.51995	1.23333	56.9049	1462				0.0028
1.43344	1.81667	56.9058	1462				0.00288333
1.44215	1.9	56.9067	1462				0.00316667
1.36037	1.68333	56.9076	1462				0.00285
1.33867	1.53333	56.9085	1462				0.0024
1.34691	1.55	56.9093	1462				0.00308333
1.3771	1.96667	56.9102	1462				0.00331667
1.40461	2.4	56.9111	1462				0.00251667
1.42992	2.15	56.912	1462				0.00315
1.4235	1.76667	56.9128	1462				0.00373333
1.40869	1.83333	56.9137	1462				0.00331667
1.38307	2.31667	56.9146	1462				0.00271667
1.40416	2.11667	56.9154	1462				0.00211667
1.43291	2	56.9164	1462				0.00238333
1.4215	2.15	56.9172	1462				0.00236667
1.38819	2.35	56.9181	1462				0.00276667
1.3642	2.46667	56.9189	1462				0.00206667
1.31963	2.78333	56.9198	1462				0.0016
1.27079	2.53333	56.9207	1462				0.00215
1.25812	2.4	56.9215	1462				0.00175
1.25893	3.16667	56.9224	1462				0.0019
1.24743	2.9	56.9232	1462				0.00283333
1.22825	2.36667	56.9241	1462				0.00306667
1.22165	2.45	56.925	1462				0.00265
1.19241	2.71667	56.9259	1462				0.00268333
1.11268	3.5	56.9268	1462				0.00218333
1.05307	3.46667	56.9276	1462				0.00268333
0.992244	3.38333	56.9286	1462				0.00288333
1.00502	3.53333	56.9294	1462				0.0027
1.0339	2.98333	56.9303	1462				0.00248333
1.00515	2.8	56.9312	1462				0.00235
0.926773	2.88333	56.932	1462				0.00226667
0.8185	3.16667	56.9329	1462				0.0022
0.637671	2.85	56.9338	1462				0.0022
0.462336	2.4	56.9346	1462				0.00188333
0.309194	3.08333	56.9355	1462				0.00171667
0.24834	3.31667	56.9364	1462				0.00148333
0.264741	2.51667	56.9372	1462				0.00155
0.202106	3.15	56.9381	1462				0.0018
0.144693	3.73333	56.9389	1462				0.00175
0.157986	3.31667	56.9398	1462				0.00203333
0.115205	2.71667	56.9407	1462				0.00186667
0.0159518	2.11667	56.9416	1462				0.0019
-0.00819518	2.38333	56.9425	1462				0.00166667
-0.0227155	2.36667	56.9434	1462				0.00205
-0.0444929	2.76667	56.9442	1462				0.00206667
-0.0448435	2.06667	56.9451	1462				0.00213333
-0.033187	1.6	56.946	1462				0.00176667
-0.0357616	2.15	56.9468	1462				0.00243333
-0.0243336	1.75	56.9477	1462				0.00266667
0.0371698	1.9	56.9486	1462				0.0022
0.0481812	2.83333	56.9494	1462				0.00248333
0.0353267	3.06667	56.9503	1462				0.00206667
0.0504928	2.65	56.9511	1462				0.00175
0.0209796	2.68333	56.952	1462				0.0021
-0.0484027	2.18333	56.9528	1462				0.00236667
0.00199088	2.68333	56.9537	1462				0.00213333
-0.0185395	2.88333	56.9546	1462				0.00201667
-0.0669201	2.7	56.9554	1462				0.00158333
-0.101088	2.48333	56.9563	1462				0.0017
-0.121844	2.35	56.9572	1462				0.00195
-0.194085	2.26667	56.958	1462				0.00183333
-0.113285	2.2	56.9589	1462				0.00173333
0.0961142	2.2	56.9598	1462				0.00133333
0.227194	1.88333	56.9607	1462				0.0017
0.316813	1.71667	56.9615	1462				0.00193333
0.406232	1.48333	56.9624	1462				0.0017
0.352231	1.55	56.9632	1462				0.00213333
0.16203	1.8	56.964	1462				0.00175
0.0210826	1.75	56.9649	1462				0.0013
-0.0285383	2.03333	56.9657	1462				0.00175
-0.146075	1.86667	56.9666	1462				0.00163333
-0.146244	1.9	56.9674	1462				0.00151667
-0.115787	1.66667	56.9684	1462				0.00166667
-0.0501147	2.05	56.9693	1462				0.00228333
-0.0438081	2.06667	56.9701	1462				0.00188333
-0.0648098	2.13333	56.971	1462				0.00121667
-0.145804	1.76667	56.9719	1462				0.0016
-0.215273	2.43333	56.9727	1462				0.00148333
-0.258946	2.66667	56.9736	1462				0.000983333
-0.256621	2.2	56.9744	1462				0.00141667
-0.205287	2.48333	56.9752	1462				0.00161667
-0.125701	2.06667	56.976	1462				0.00163333
-0.120231	1.75	56.9768	1462				0.00203333
-0.110791	2.1	56.9777	1462				0.00146667
-0.0503187	2.36667	56.9785	1462				0.00158333
-0.0351426	2.13333	56.9793	1462				0.00171667
-0.0458123	2.01667	56.9801	1462				0.0017
-0.0158612	1.58333	56.9808	1462				0.00206667
-0.0492369	1.7	56.9816	1462				0.00195
-0.0746128	1.95	56.9824	1462				0.00195
0.000727223	1.83333	56.9832	1462				0.00153333
0.117305	1.73333	56.9839	1462				0.00216667
0.255484	1.33333	56.9847	1462				0.00211667
0.397604	1.7	56.9856	1462				0.002
0.420476	1.93333	56.9864	1462				0.00198333
0.36601	1.7	56.9874	1462				0.00195
0.368232	2.13333	56.9885	1462				0.00165
0.360623	1.75	56.9896	1462				0.0018
0.298316	1.3	56.9908	1462				0.00198333
0.288051	1.75	56.992	1462				0.00185
0.453655	1.63333	56.9933	1462				0.00175
0.52408	1.51667	56.9947	1462				0.00163333
0.524187	1.66667	56.9962	1462				0.00143333
0.608598	2.28333	56.9977	1462				0.0018
0.672364	1.88333	56.9991	1462				0.00235
0.567845	1.21667	57.0006	1462				0.0022
0.507173	1.6	57.0022	1462				0.0022
0.536776	1.48333	57.0037	1462				0.0022
0.547523	0.983333	57.0052	1462				0.00186667
0.49375	1.41667	57.0067	1462				0.00165
0.521458	1.61667	57.0083	1462				0.00198333
0.554731	1.63333	57.0097	1462				0.00196667
0.614838	2.03333	57.0113	1462				0.00155
0.716524	1.46667	57.0127	1462				0.00153333
0.906835	1.58333	57.0142	1462				0.0016
1.05666	1.71667	57.0157	1462				0.0015
1.1674	1.7	57.0172	1462				0.00146667
1.13529	2.06667	57.0187	1462				0.0018
1.0038	1.95	57.0202	1462				0.00176667
0.800147	1.95	57.0216	1462				0.0022
0.674119	1.53333	57.0232	1462				0.00218333
0.564486	2.16667	57.0246	1462				0.00183333
0.55176	2.11667	57.0262	1462				0.00171667
0.627168	2	57.0277	1462				0.00175
0.751047	1.98333	57.0292	1462				0.00211667
0.784377	1.95	57.0307	1462				0.00228333
0.66345	1.65	57.0323	1462				0.00186667
0.504446	1.8	57.0339	1462				0.00148333
0.376077	1.98333	57.0354	1462				0.00203333
0.256723	1.85	57.0369	1462				0.0021
0.171204	1.75	57.0384	1462				0.00218333
0.346619	1.63333	57.04	1462				0.00196667
0.599727	1.43333	57.0415	1462				0.0023
0.803766	1.8	57.0431	1462				0.0031
1.00258	2.35	57.0446	1462				0.00293333
1.16571	2.2	57.0462	1462				0.00186667
1.21766	2.2	57.0478	1462				0.00216667
1.24114	2.2	57.0494	1462				0.0029
1.25938	1.86667	57.051	1462				0.00308333
1.25236	1.65	57.0526	1462				0.00251667
1.27559	1.98333	57.0542	1462				0.00311667
1.31361	1.96667	57.0558	1462				0.00341667
1.28193	1.55	57.0573	1462				0.00243333
1.21138	1.53333	57.0588	1462				0.00216667
1.07936	1.6	57.0602	1462				0.0025
0.916075	1.5	57.0616	1462				0.00273333
0.887377	1.46667	57.0628	1462				0.00216667
0.906546	1.8	57.064	1462				0.00166667
0.957944	1.76667	57.0651	1462				0.00213333
1.0546	2.2	57.0661	1462				0.00216667
1.14484	2.18333	57.0669	1462				0.00218333
1.04599	1.83333	57.0676	1462				0.00245
0.876613	1.71667	57.0682	1462				0.00256667
0.835193	1.75	57.0686	1462				0.00228333
0.860618	2.11667	57.0688	1462				0.00256667
0.889828	2.28333	57.0691	1462				0.00231667
0.996708	1.86667	57.0691	1462				0.00233333
1.2097	1.48333	57.0691	1462				0.00238333
1.20976	2.03333	57.0691	1462				0.00321667
1.05818	2.1	57.0691	1462				0.00298333
0.974068	2.18333	57.0691	1462				0.00296667
0.856898	1.96667	57.0691	1462				0.00306667
0.738124	2.3	57.0691	1462				0.0039
0.718467	3.1	57.0691	1462				0.00461667
0.834811	2.93333	57.0691	1462				0.00468333
0.915082	1.86667	57.0691	1462				0.00466667
0.996294	2.16667	57.0691	1462				0.00445
1.02094	2.9	57.0692	1462				0.00505
0.991395	3.08333	57.0692	1462				0.0062
1.02125	2.51667	57.0693	1462				0.00618333
1.00512	3.11667	57.0694	1462				0.00586667
0.936338	3.41667	57.0695	1462				0.0072
0.95705	2.43333	57.0696	1462				0.00798333
0.968211	2.16667	57.0697	1462				0.00746667
0.837048	2.5	57.0699	1462				0.00681667
0.887222	2.73333	57.07	1462				0.00653333
1.00139	2.16667	57.0701	1462				0.0071
1.04754	1.66667	57.0704	1462				0.0073
1.11292	2.13333	57.0705	1462				0.0074
1.25572	2.16667	57.0708	1462				0.00776667
1.30496	2.18333	57.0709	1462				0.00733333
1.34147	2.45	57.0712	1462				0.00718333
1.39758	2.56667	57.0715	1462				0.00756667
1.50989	2.28333	57.0718	1462				0.00758333
1.60656	2.56667	57.072	1462				0.0104667
1.6395	2.31667	57.0722	1462				0.0130167
1.70082	2.33333	57.0725	1462				0.0134
1.77088	2.38333	57.0726	1462				0.0158333
1.7918	3.21667	57.0729	1462				0.0191
1.87038	2.98333	57.073	1462				0.0221
2.0056	2.96667	57.0734	1462				0.0301
2.12953	3.06667	57.0735	1462				0.0367333
2.2776	3.9	57.0738	1462				0.0438
2.52997	4.61667	57.0739	1462				0.0485
2.65262	4.68333	57.074	1462				0.0438167
2.7663	4.66667	57.0742	1462				0.0379333
3.03013	4.45	57.0742	1462				0.0320167
3.3095	5.05	57.0743	1462				0.03045
3.5259	6.2	57.0744	1462				0.03285
3.7796	6.18333	57.0745	1462				0.0369
3.9241	5.86667	57.0746	1462				0.0345833
3.83736	7.2	57.0746	1462				0.0320167
3.54427	7.98333	57.0746	1462				0.0348833
3.16895	7.46667	57.0747	1462				0.0400667
2.85545	6.81667	57.0746	1462				0.0427
2.61526	6.53333	57.0746	1462				0.03855
2.4195	7.1	57.0746	1462				0.0340167
2.31023	7.3	57.0746	1462				0.0324333
2.2324	7.4	57.0746	1462				0.03005
2.19763	7.76667	57.0745	1462				0.0225833
2.12818	7.33333	57.0744	1462				0.0188833
2.07695	7.18333	57.0744	1462				0.0170167
2.07881	7.56667	57.0743	1462				0.0160333
2.13572	7.58333	57.0743	1462				0.0154
2.22831	10.4667	57.0742	1462				0.0137833
2.27321	13.0167	57.0742	1462				0.0127
2.23775	13.4	57.0741	1462				0.0136
2.38698	15.8333	57.074	1462				0.0125667
2.54662	19.1	57.074	1462				0.0109167
2.6263	22.1	57.0739	1462				0.0109833
4.7885	30.1	57.0739	1462				0.01155
7.86467	36.7333	57.0739	1462				0.0120167
10.7051	43.8	57.0738	1462				0.0121
11.5346	48.5	57.0737	1462				0.0125
12.0968	43.8167	57.0737	1462				0.0132167
11.1733	37.9333	57.0736	1462				0.0129833
10.7852	32.0167	57.0735	1462				0.0128833
11.5897	30.45	57.0734	1462				0.0126667
13.5326	32.85	57.0734	1462				0.01305
14.3247	36.9	57.0733	1462				0.0148
14.3823	34.5833	57.0732	1462				0.0150667
12.9498	32.0167	57.0731	1462				0.01565
10.6494	34.8833	57.073	1462				0.01455
9.90091	40.0667	57.0729	1462				0.0123167
9.24032	42.7	57.0729	1462				0.0122167
8.55809	38.55	57.0728	1462				0.01345
8.63896	34.0167	57.0727	1462				0.0149167
7.99948	32.4333	57.0726	1462				0.0147833
6.45963	30.05	57.0725	1462				0.0168667
6.21727	22.5833	57.0725	1462				0.0186333
6.19662	18.8833	57.0724	1462				0.0208167
5.49351	17.0167	57.0722	1462				0.0197333
5.11886	16.0333	57.0722	1462				0.0186833
5.14917	15.4	57.0721	1462				0.0172833
5.17282	13.7833	57.072	1462				0.0187833
5.22565	12.7	57.0719	1462				0.02105
5.32376	13.6	57.0718	1462				0.0239833
5.52041	12.5667	57.0718	1462				0.0286833
5.63554	10.9167	57.0718	1462				0.0287667
6.12703	10.9833	57.0717	1462				0.0282167
7.061	11.55	57.0717	1462				0.02555
7.82152	12.0167	57.0717	1462				0.0213
8.52693	12.1	57.0717	1462				0.0174333
9.04627	12.5	57.0717	1462				0.01695
9.11794	13.2167	57.0716	1462				0.0174333
8.85812	12.9833	57.0716	1462				0.0157667
9.0079	12.8833	57.0716	1462				0.0142
9.20017	12.6667	57.0714	1462				0.01395
9.51341	13.05	57.0713	1462				0.0135167
10.0055	14.8	57.0712	1462				0.01445
10.6256	15.0667	57.0709	1462				0.01505
10.2379	15.65	57.0705	1462				0.0128833
9.85567	14.55	57.07	1462				0.0145667
9.37115	12.3167	57.0695	1462				0.0211167
9.3517	12.2167	57.0688	1462				0.0256
9.26476	13.45	57.0681	1462				0.0246333
10.0307	14.9167	57.0674	1462				0.0209667
11.0929	14.7833	57.0666	1462				0.0195167
12.4858	16.8667	57.0658	1462				0.0216833
13.046	18.6333	57.0651	1462				0.0227333
13.3353	20.8167	57.0644	1462				0.0204333
12.9397	19.7333	57.0636	1462				0.0171
12.1963	18.6833	57.0629	1462				0.0166667
11.2654	17.2833	57.0622	1462				0.0141833
11.4516	18.7833	57.0614	1462				0.0146833
12.1481	21.05	57.0607	1462				0.0152833
14.1274	23.9833	57.0599	1462				0.0159
15.6821	28.6833	57.0592	1462				0.0177167
15.9109	28.7667	57.0584	1462				0.0182333
14.8346	28.2167	57.0576	1462				0.0178167
13.1453	25.55	57.0568	1462				0.01585
10.68	21.3	57.056	1462				0.0136667
8.50051	17.4333	57.0552	1462				0.0125667
7.47698	16.95	57.0545	1462				0.0127
7.4331	17.4333	57.0537	1462				0.0132167
7.09841	15.7667	57.0529	1462				0.0136833
6.80535	14.2	57.0521	1462				0.0149167
6.72362	13.95	57.0513	1462				0.0168
6.90508	13.5167	57.0507	1462				0.01655
6.73163	14.45	57.0502	1462				0.0142333
6.60284	15.05	57.0498	1462				0.0114
7.14324	12.8833	57.0498	1462				0.00976667
8.61947	14.5667	57.05	1462				0.0083
9.47216	21.1167	57.0504	1462				0.00725
9.95148	25.6	57.0511	1462				0.00703333
10.3889	24.6333	57.0519	1462				0.00633333
10.3186	20.9667	57.0528	1462				0.00506667
9.25724	19.5167	57.054	1462				0.00496667
8.92455	21.6833	57.0553	1462				0.0048
8.00696	22.7333	57.0567	1462				0.00388333
7.55588	20.4333	57.0581	1462				0.00345
6.98583	17.1	57.0596	1462				0.00311667
6.47166	16.6667	57.0611	1462				0.00305
5.9056	14.1833	57.0627	1462				0.00283333
6.27597	14.6833	57.064	1462				0.00271667
7.19876	15.2833	57.0654	1462				0.00185
8.32865	15.9	57.0666	1462				0.00161667
9.36539	17.7167	57.0677	1462				0.00155
9.7039	18.2333	57.0684	1462				0.00143333
8.76509	17.8167	57.0691	1462				0.00116667
7.56749	15.85	57.0695	1462				0.00121667
6.89208	13.6667	57.0697	1462				0.00141667
6.19905	12.5667	57.0696	1462				0.0016
6.41437	12.7	57.0693	1462				0.0015
7.90942	13.2167	57.0688	1462				0.001
9.42569	13.6833	57.0681	1462				0.0005
10.6349	14.9167	57.0673	1462				0.000433333
10.473	16.8	57.0662	1462				0.000533333
9.20513	16.55	57.0651	1462				0.000183333
7.61373	14.2333	57.0639	1462				0.0005
5.67562	11.4	57.0626	1462				0.00085
3.31329	9.76667	57.0613	1462				0.000966667
2.37709	8.3	57.0598	1462				0.000433333
2.3142	7.25	57.0585	1462				0.0004
2.30119	7.03333	57.0572	1462				0.000733333
2.22267	6.33333	57.056	1462				0.0008
2.311	5.06667	57.0548	1462				0.000733333
2.58261	4.96667	57.0537	1462				0.00035
2.70279	4.8	57.0528	1462				0.000333333
3.03268	3.88333	57.0519	1462				0.0002
3.49257	3.45	57.0512	1462				0.00055
3.80863	3.11667	57.0508	1462				0.00045
4.00472	3.05	57.0506	1462				0.0001
4.15253	2.83333	57.0505	1462				0.000183333
4.21261	2.71667	57.0506	1462				0.0001
4.23666	1.85	57.051	1462				-6.66667e-05
4.25991	1.61667	57.0515	1462				-0.000183333
4.27513	1.55	57.0523	1462				-1.66667e-05
4.20244	1.43333	57.0532	1462				0.000166667
4.04181	1.16667	57.0543	1462				0.0002
3.83269	1.21667	57.0556	1462				0.000416667
3.55126	1.41667	57.057	1462				0.0003
3.18651	1.6	57.0584	1462				5e-05
2.83897	1.5	57.0598	1462				-5e-05
2.54732	1	57.0614	1462				0
2.32719	0.5	57.0628	1462				-1.66667e-05
2.23225	0.433333	57.0644	1462				-0.000433333
2.20962	0.533333	57.0657	1462				-0.00035
2.21503	0.183333	57.0671	1462				-0.000166667
2.23243	0.5	57.0684	1462				6.66667e-05
2.22337	0.85	57.0695	1462				-0.00015
2.27058	0.966667	57.0704	1462				-0.00035
2.41974	0.433333	57.071	1462				-0.000283333
2.64562	0.4	57.0716	1462				-0.0001
2.90191	0.733333	57.0718	1462				5e-05
3.17601	0.8	57.0718	1462				0.00025
3.26223	0.733333	57.0716	1462				6.66667e-05
3.21884	0.35	57.0712	1462				0.000183333
3.12498	0.333333	57.0707	1462				8.33333e-05
2.82602	0.2	57.0699	1462				-6.93889e-21
2.69029	0.55	57.069	1462				0.000316667
2.63971	0.45	57.0679	1462				0.0004
2.64081	0.1	57.0667	1462				0.00045
2.59844	0.183333	57.0654	1462				-8.33333e-05
2.93404	0.1	57.0641	1462				-8.33333e-05
3.05392	-0.0666667	57.0627	1462				-0.0001
3.14936	-0.183333	57.0614	1462				3.33333e-05
3.24499	-0.0166667	57.0601	1462				0.000133333
3.34703	0.166667	57.0587	1462				0.00015
3.24617	0.2	57.0573	1462				-0.0002
3.20378	0.416667	57.0561	1462				0.000133333
3.172	0.3	57.0549	1462				0.000183333
3.14719	0.05	57.0538	1462				-5e-05
3.1488	-0.05	57.0528	1462				0.000266667
3.16942	0	57.052	1462				0.000416667
3.17577	-0.0166667	57.0512	1462				6.66667e-05
3.17385	-0.433333	57.0507	1462				0.000133333
3.17233	-0.35	57.0504	1462				0.000116667
3.07464	-0.166667	57.0503	1462				-0.0002
3.06488	0.0666667	57.0504	1462				-0.00025
3.02146	-0.15	57.0508	1462				-0.000183333
3.01469	-0.35	57.0514	1462				-0.000283333
2.96985	-0.283333	57.0522	1462				-6.66667e-05
2.95788	-0.1	57.0532	1462				0.000216667
2.85176	0.05	57.0544	1462				0.000183333
2.72941	0.25	57.0556	1462				-3.33333e-05
2.53275	0.0666667	57.0572	1462				0.0003
2.36936	0.183333	57.0586	1462				0.000133333
2.27385	0.0833333	57.0602	1462				-0.00025
2.20097	-6.93889e-18	57.0617	1462				-0.000166667
2.1936	0.316667	57.0632	1462				0.000283333
2.31642	0.4	57.0645	1462				0.00015
2.40559	0.45	57.0658	1462				0.000133333
2.49397	-0.0833333	57.0669	1462				5e-05
2.56652	-0.0833333	57.068	1462				0.00025
2.6605	-0.1	57.0689	1462				-3.46945e-21
2.65293	0.0333333	57.0695	1462				5e-05
2.667	0.133333	57.0701	1462				0.00025
2.66442	0.15	57.0704	1462				0.0002
2.65425	-0.2	57.0705	1462				6.66667e-05
2.60681	0.133333	57.0704	1462				-5e-05
2.5678	0.183333	57.0701	1462				0.00025
2.53138	-0.05	57.0696	1462				0.0001
2.50619	0.266667	57.0691	1462				0.0004
2.487	0.416667	57.0683	1462				0.000283333
2.48884	0.0666667	57.0675	1462				0.00015
2.50691	0.133333	57.0665	1462				-0.000183333
2.53737	0.116667	57.0655	1462				-3.33333e-05
2.62734	-0.2	57.0644	1462				0.000116667
2.78462	-0.25	57.0632	1462				6.66667e-05
2.95171	-0.183333	57.0619	1462				-0.0002
3.11037	-0.283333	57.0606	1462				-0.000133333
3.27106	-0.0666667	57.0593	1462				-3.33333e-05
3.38507	0.216667	57.0579	1462				-0.000116667
3.44178	0.183333	57.0563	1462				-0.000333333
3.48385	-0.0333333	57.0549	1462				-0.000116667
3.51389	0.3	57.0533	1462				-8.33333e-05
3.5349	0.133333	57.0518	1462				-0.000266667
3.56854	-0.25	57.0503	1462				-0.000116667
3.61238	-0.166667	57.049	1462				0.000233333
3.66062	0.283333	57.0477	1462				0.00025
3.91758	0.15	57.0466	1462				6.66667e-05
4.2152	0.133333	57.0456	1462				-0.000233333
4.5078	0.05	57.0448	1462				-5e-05
4.79018	0.25	57.0442	1462				-0.00025
4.99266	-3.46945e-18	57.0438	1462				3.33333e-05
4.99604	0.05	57.0436	1462				0
4.95456	0.25	57.0436	1462				5e-05
4.88904	0.2	57.0439	1462				-0.000166667
4.8109	0.0666667	57.0443	1462				-0.0003
4.77622	-0.05	57.045	1462				-0.0001
4.72532	0.25	57.0458	1462				-1.38778e-20
4.68884	0.1	57.0468	1462				0.000266667
4.64134	0.4	57.0478	1462				0.000133333
4.59866	0.283333	57.049	1462				0.00015
4.55938	0.15	57.0503	1462				-5e-05
4.53492	-0.183333	57.0516	1462				-0.000166667
4.48522	-0.0333333	57.053	1462				-3.33333e-05
4.43752	0.116667	57.0545	1462				0.000316667
4.34616	0.0666667	57.0559	1462				0.000233333
4.1963	-0.2	57.0573	1462				3.33333e-05
4.0214	-0.133333	57.0588	1462				-4.62593e-21
3.85952	-0.0333333	57.0602	1462				0.0001
3.68222	-0.116667	57.0615	1462				0.000216667
3.53696	-0.333333	57.0629	1462				0.000283333
3.4416	-0.116667	57.0641	1462				-1.66667e-05
3.33062	-0.0833333	57.0652	1462				-0.000333333
3.21422	-0.266667	57.0662	1462				-0.00025
3.11406	-0.116667	57.0671	1462				-0.000366667
3.0165	0.233333	57.0678	1462				-0.000216667
2.92934	0.25	57.0682	1462				-0.000316667
2.86862	0.0666667	57.0686	1462				-0.000283333
2.81752	-0.233333	57.0687	1462				6.66667e-05
2.79084	-0.05	57.0688	1462				1.66667e-05
2.77258	-0.25	57.0687	1462				-0.000133333
2.7429	0.0333333	57.0683	1462				-0.0002
2.72504	0	57.0679	1462				-0.0002
2.68996	0.05	57.0675	1462				-6.66667e-05
2.62544	-0.166667	57.0668	1462				6.66667e-05
2.56832	-0.3	57.0661	1462				0.000166667
2.51862	-0.1	57.0652	1462				-8.33333e-05
2.33152	-1.38778e-17	57.0643	1462				1.66667e-05
2.11938	0.266667	57.0632	1462				0.0001
1.97874	0.133333	57.0619	1462				0.000266667
1.8357	0.15	57.0606	1462				6.66667e-05
1.7215	-0.05	57.0593	1462				-0.00015
1.75272	-0.166667	57.0579	1462				0.000183333
1.81318	-0.0333333	57.0563	1462				1.66667e-05
1.78552	0.316667	57.0548	1462				-0.000333333
1.69936	0.233333	57.0532	1462				-3.33333e-05
1.63744	0.0333333	57.0515	1462				3.33333e-05
1.58152	-4.62593e-18	57.0498	1462				-0.00015
1.5164	0.1	57.0481	1462				-5e-05
1.4785	0.216667	57.0465	1462				-0.00015
1.4891	0.283333	57.0449	1462				-0.000133333
1.432	-0.0166667	57.0433	1462				5e-05
1.34684	-0.333333	57.0418	1462				-0.000166667
1.2737	-0.25	57.0404	1462				0.0001
1.19536	-0.366667	57.0391	1462				-1.66667e-05
1.1104	-0.216667	57.0378	1462				-0.000233333
1.0627	-0.316667	57.0369	1462				-5e-05
1.02864	-0.283333	57.0359	1462				-0.000266667
0.995356	0.0666667	57.0352	1462				-0.00025
0.985516	0.0166667	57.0346	1462				-0.000216667
0.989496	-0.133333	57.0343	1462				-8.33333e-05
0.990256	-0.2	57.0341	1462				-0.000166667
0.986216	-0.2	57.0341	1462				0.000383333
0.995196	-0.0666667	57.0344	1462				0.000133333
0.984956	0.0666667	57.0348	1462				0.000166667
0.958495	0.166667	57.0356	1462				0.0002
1.00976	-0.0833333	57.0365	1462				-0.000116667
1.01674	0.0166667	57.0374	1462				0.0001
1.0119	0.1	57.0386	1462				-8.33333e-05
1.04992	0.266667	57.04	1462				0.0001
1.10696	0.0666667	57.0413	1462				0.000116667
1.0965	-0.15	57.0427	1462				-0.000333333
1.14112	0.183333	57.0442	1462				-0.000166667
1.20515	0.0166667	57.0456	1462				-8.33333e-05
1.23129	-0.333333	57.0472	1462				0.000116667
1.26513	-0.0333333	57.0486	1462				0.000133333
1.28225	0.0333333	57.0501	1462				-3.33333e-05
1.29851	-0.15	57.0516	1462				-0.0001
1.33243	-0.05	57.053	1462				-0.000266667
1.35893	-0.15	57.0544	1462				-0.000433333
1.37024	-0.133333	57.0558	1462				-0.00045
1.38141	0.05	57.0571	1462				-0.0003
1.37909	-0.166667	57.0584	1462				0.000183333
1.3301	0.1	57.0596	1462				0.000266667
1.32636	-0.0166667	57.0608	1462				-0.0002
1.33562	-0.233333	57.0619	1462				-0.000416667
1.34986	-0.05	57.063	1462				-0.0004
1.44779	-0.266667	57.0641	1462				-0.000433333
1.63522	-0.25	57.065	1462				-0.000316667
1.88311	-0.216667	57.0661	1462				0.000166667
2.17045	-0.0833333	57.0671	1462				0.0002
2.46096	-0.166667	57.0679	1462				0.0003
2.68194	0.383333	57.0689	1462				0.0002
2.83021	0.133333	57.0698	1462				-0.00025
2.87852	0.166667	57.0707	1462				-0.000233333
2.87852	0.2	57.0716	1462				-0.0002
2.84748	-0.116667	57.0724	1462				-0.000166667
2.82465	0.1	57.0732	1462				-1.66667e-05
2.79936	-0.0833333	57.074	1462				-0.00015
2.74538	0.1	57.0747	1462				0.000116667
2.68838	0.116667	57.0754	1462				-0.0001
2.6694	-0.333333	57.076	1462				-0.000166667
2.63937	-0.166667	57.0765	1462				0.000116667
2.62772	-0.0833333	57.0771	1462				5e-05
2.62923	0.116667	57.0775	1462				-0.0002
2.63507	0.133333	57.0779	1462				-0.000416667
2.65491	-0.0333333	57.0782	1462				-0.000466667
2.70057	-0.1	57.0784	1462				-0.000416667
2.73496	-0.266667	57.0785	1462				-0.000266667
2.79496	-0.433333	57.0786	1462				-0.000116667
2.85909	-0.45	57.0785	1462				8.33333e-05
2.89695	-0.3	57.0785	1462				1.66667e-05
2.92075	0.183333	57.0782	1462				0.000133333
2.93615	0.266667	57.0778	1462				0.0004
2.93433	-0.2	57.0773	1462				-0.000216667
2.9275	-0.416667	57.0767	1462				-0.000316667
2.93669	-0.4	57.0759	1462				-0.00015
2.93325	-0.433333	57.075	1462				-0.000516667
2.94062	-0.316667	57.0739	1462				-0.0002
2.99763	0.166667	57.0727	1462				0.000166667
3.0468	0.2	57.0713	1462				6.66667e-05
3.09857	0.3	57.0698	1462				3.33333e-05
3.16414	0.2	57.0682	1462				-0.000516667
3.19863	-0.25	57.0665	1462				-0.00035
3.16701	-0.233333	57.0648	1462				3.33333e-05
3.15142	-0.2	57.0629	1462				0.0003
3.13981	-0.166667	57.0611	1462				0.0002
3.11772	-0.0166667	57.0592	1462				0.000416667
3.12146	-0.15	57.0573	1462				0.000583333
3.15984	0.116667	57.0555	1462				0.0004
3.22925	-0.1	57.0538	1462				0.000333333
3.29625	-0.166667	57.0523	1462				-1.66667e-05
3.35103	0.116667	57.0508	1462				0.000133333
3.37173	0.05	57.0495	1462				0.000116667
3.27267	-0.2	57.0485	1462				-0.000166667
3.12271	-0.416667	57.0475	1462				0.000116667
2.96333	-0.466667	57.0468	1462				-1.66667e-05
2.96379	-0.416667	57.0463	1462				-8.33333e-05
3.04935	-0.266667	57.0461	1462				5e-05
3.26833	-0.116667	57.046	1462				-5e-05
3.47112	0.0833333	57.0461	1462				-0.00025
3.62892	0.0166667	57.0464	1462				-0.000133333
3.6177	0.133333	57.0468	1462				3.33333e-05
3.53746	0.4	57.0474	1462				8.33333e-05
3.42447	-0.216667	57.0482	1462				-0.000366667
3.32572	-0.316667	57.0491	1462				0.000366667
3.18214	-0.15	57.0502	1462				-3.33333e-05
2.98674	-0.516667	57.0514	1462				3.33333e-05
2.76931	-0.2	57.0526	1462				0.000466667
2.53945	0.166667	57.054	1462				6.66667e-05
2.29321	0.0666667	57.0554	1462				0.000166667
2.12733	0.0333333	57.0568	1462				0.00015
2.10531	-0.516667	57.0583	1462				1.66667e-05
2.19787	-0.35	57.0599	1462				-0.000183333
2.33754	0.0333333	57.0614	1462				-0.000316667
2.50647	0.3	57.063	1462				-0.000216667
2.67523	0.2	57.0646	1462				0.000316667
2.7831	0.416667	57.0662	1462				0.000383333
2.80447	0.583333	57.0678	1462				0.000133333
2.80685	0.4	57.0694	1462				-0.000283333
2.81411	0.333333	57.071	1462				-0.0002
2.82626	-0.0166667	57.0725	1462				-0.000283333
2.81398	0.133333	57.074	1462				-0.00025
2.80374	0.116667	57.0754	1462				-1.66667e-05
2.7875	-0.166667	57.0767	1462				-5e-05
2.77026	0.116667	57.0779	1462				-1.66667e-05
2.76465	-0.0166667	57.0789	1462				-0.0001
2.75205	-0.0833333	57.0799	1462				-0.000233333
2.75509	0.05	57.0808	1462				-8.33333e-05
2.75754	-0.05	57.0816	1462				0
2.75319	-0.25	57.0823	1462				-1.66667e-05
2.73327	-0.133333	57.0828	1462				-0.0001
2.71375	0.0333333	57.0832	1462				-0.000133333
2.68625	0.0833333	57.0836	1462				-6.66667e-05
2.69927	-0.366667	57.0838	1462				-6.66667e-05
2.66024	0.366667	57.084	1462				-0.0002
2.61522	-0.0333333	57.084	1462				-1.66667e-05
2.58166	0.0333333	57.0839	1462				0.00015
2.55552	0.466667	57.0837	1462				0.0002
2.52038	0.0666667	57.0836	1462				0.000233333
2.55805	0.166667	57.0833	1462				-0.000266667
2.63346	0.15	57.0829	1462				-0.000383333
2.72392	0.0166667	57.0824	1462				-0.000266667
2.7976	-0.183333	57.0819	1462				-6.66667e-05
2.81982	-0.316667	57.0812	1462				-0.00045
2.82204	-0.216667	57.0805	1462				-0.00045
2.80668	0.316667	57.0797	1462				-0.0002
2.77037	0.383333	57.0788	1462				-0.000233333
2.74333	0.133333	57.0778	1462				-0.0002
2.72774	-0.283333	57.0769	1462				0.00015
2.71176	-0.2	57.0759	1462				-0.00035
2.67614	-0.283333	57.0748	1462				-8.33333e-05
2.64416	-0.25	57.0737	1462				5e-05
2.62059	-0.0166667	57.0725	1462				0.000233333
2.60326	-0.05	57.0712	1462				0.000416667
2.60676	-0.0166667	57.07	1462				0.000216667
2.60306	-0.1	57.0686	1462				0.00035
2.59557	-0.233333	57.0671	1462				0.000133333
2.5717	-0.0833333	57.0657	1462				5e-05
2.53884	0	57.0641	1462				0.000116667
2.49077	-0.0166667	57.0624	1462				0
2.44091	-0.1	57.0607	1462				0
2.38506	-0.133333	57.059	1462				5e-05
2.32582	-0.0666667	57.0572	1462				5e-05
2.26781	-0.0666667	57.0555	1462				0.000283333
2.21624	-0.2	57.0536	1462				3.33333e-05
2.1765	-0.0166667	57.0517	1462				5e-05
2.14299	0.15	57.05	1462				0.000233333
2.13094	0.2	57.0481	1462				-5e-05
2.10627	0.233333	57.0463	1462				-0.000133333
2.07941	-0.266667	57.0446	1462				-0.000133333
2.06617	-0.383333	57.0429	1462				3.33333e-05
2.04411	-0.266667	57.0413	1462				-0.0001
2.00924	-0.0666667	57.04	1462				-0.000316667
2.00885	-0.45	57.0387	1462				-8.33333e-05
1.99785	-0.45	57.0376	1462				0.000133333
1.97924	-0.2	57.0368	1462				0.000133333
1.97728	-0.233333	57.0362	1462				0.0002
1.97233	-0.2	57.0358	1462				6.66667e-05
1.94735	0.15	57.0356	1462				-0.000266667
1.90517	-0.35	57.0357	1462				-0.000183333
1.84403	-0.0833333	57.0359	1462				5e-05
1.7863	0.05	57.0363	1462				-8.33333e-05
1.70438	0.233333	57.037	1462				-0.00025
1.62274	0.416667	57.0378	1462				-8.33333e-05
1.62003	0.216667	57.0388	1462				0.000133333
1.61494	0.35	57.04	1462				-1.66667e-05
1.6201	0.133333	57.0413	1462				-0.00015
1.66231	0.05	57.0426	1462				5e-05
1.70793	0.116667	57.0442	1462				-0.00025
1.69407	0	57.0457	1462				-0.0004
1.69705	0	57.0474	1462				-0.000166667
1.70047	0.05	57.0491	1462				-0.00035
1.70472	0.05	57.0507	1462				-0.000316667
1.71306	0.283333	57.0524	1462				-0.0006
1.72051	0.0333333	57.0541	1462				-0.00035
1.77434	0.05	57.0558	1462				-0.000183333
1.79442	0.233333	57.0574	1462				6.66667e-05
1.76121	-0.05	57.0591	1462				0.000183333
1.60642	-0.133333	57.0606	1462				3.33333e-05
1.47222	-0.133333	57.0622	1462				-0.000166667
1.32049	0.0333333	57.0636	1462				-6.66667e-05
1.19553	-0.1	57.0652	1462				-0.0001
1.20109	-0.316667	57.0665	1462				-1.66667e-05
1.31992	-0.0833333	57.0678	1462				-0.000133333
1.41794	0.133333	57.069	1462				-0.000183333
1.48538	0.133333	57.0702	1462				-5e-05
1.54963	0.2	57.0713	1462				5e-05
1.55824	0.0666667	57.0725	1462				-0.000366667
1.58772	-0.266667	57.0735	1462				-0.0003
1.64888	-0.183333	57.0744	1462				-0.000183333
1.70083	0.05	57.0754	1462				-1.66667e-05
1.73815	-0.0833333	57.0763	1462				-3.33333e-05
1.74066	-0.25	57.0771	1462				-0.000283333
1.72258	-0.0833333	57.0778	1462				-0.0001
1.65748	0.133333	57.0785	1462				-6.66667e-05
1.59429	-0.0166667	57.0791	1462				-0.000233333
1.57042	-0.15	57.0797	1462				-0.0003
1.54743	0.05	57.0802	1462				-0.00015
1.52715	-0.25	57.0806	1462				0.000233333
1.52019	-0.4	57.0809	1462				0.00045
1.53609	-0.166667	57.0812	1462				3.33333e-05
1.52806	-0.35	57.0813	1462				0.000183333
1.5345	-0.316667	57.0813	1462				0.000366667
1.54563	-0.6	57.0812	1462				-0.000133333
1.56944	-0.35	57.081	1462				-0.0003
1.59197	-0.183333	57.0806	1462				0.0002
1.65962	0.0666667	57.08	1462				0.000316667
1.72433	0.183333	57.0794	1462				3.33333e-05
1.82071	0.0333333	57.0785	1462				-3.33333e-05
1.92035	-0.166667	57.0775	1462				0.0001
2.00456	-0.0666667	57.0763	1462				6.66667e-05
2.05025	-0.1	57.0748	1462				-3.33333e-05
2.09734	-0.0166667	57.0733	1462				0.000133333
2.10801	-0.133333	57.0716	1462				0.000183333
2.10807	-0.183333	57.0697	1462				-0.000366667
2.08828	-0.05	57.0678	1462				-8.33333e-05
2.08253	0.05	57.0659	1462				-6.66667e-05
2.05436	-0.366667	57.0639	1462				-0.000433333
2.03518	-0.3	57.0619	1462				3.33333e-05
2.03379	-0.183333	57.0599	1462				0.0001
2.08326	-0.0166667	57.0579	1462				-0.00035
2.11386	-0.0333333	57.056	1462				-0.000366667
2.1532	-0.283333	57.0542	1462				-0.000466667
2.18345	-0.1	57.0525	1462				-0.00045
2.19241	-0.0666667	57.0507	1462				-0.000266667
2.17072	-0.233333	57.049	1462				-0.00015
2.14944	-0.3	57.0475	1462				-1.66667e-05
2.14078	-0.15	57.046	1462				0
2.13493	0.233333	57.0446	1462				0.000216667
2.14433	0.45	57.0433	1462				-0.000133333
2.15092	0.0333333	57.0421	1462				3.33333e-05
2.16129	0.183333	57.041	1462				0.0005
2.16902	0.366667	57.0402	1462				0.000283333
2.20416	-0.133333	57.0395	1462				-0.0003
2.23866	-0.3	57.0389	1462				-0.000433333
2.27633	0.2	57.0386	1462				-5e-05
2.29517	0.316667	57.0384	1462				0.000233333
2.30118	0.0333333	57.0386	1462				-6.93889e-21
2.28842	-0.0333333	57.0388	1462				-0.000133333
2.27308	0.1	57.0393	1462				-0.000266667
2.27397	0.0666667	57.04	1462				-0.000333333
2.26246	-0.0333333	57.041	1462				-0.00045
2.26481	0.133333	57.0421	1462				0.0001
2.27561	0.183333	57.0434	1462				-6.66667e-05
2.28124	-0.366667	57.0448	1462				-0.000333333
2.29092	-0.0833333	57.0463	1462				-0.0003
2.31964	-0.0666667	57.048	1462				-0.000516667
2.33337	-0.433333	57.0498	1462				-0.00035
2.32431	0.0333333	57.0515	1462				-0.0005
2.31807	0.1	57.0534	1462				-0.00025
2.29547	-0.35	57.0551	1462				0.000183333
2.28052	-0.366667	57.0571	1462				0.000283333
2.27258	-0.466667	57.0588	1462				-3.33333e-05
2.26883	-0.45	57.0607	1462				-0.000383333
2.26649	-0.266667	57.0624	1462				-0.000116667
2.26653	-0.15	57.0641	1462				-0.0007
2.28421	-0.0166667	57.0657	1462				-0.000566667
2.30729	0	57.0673	1462				-0.0005
2.33658	0.216667	57.0688	1462				-0.00035
2.35905	-0.133333	57.0703	1462				-0.00015
2.37391	0.0333333	57.0716	1462				-0.000383333
2.37533	0.5	57.0729	1462				-0.0003
2.37474	0.283333	57.0741	1462				-8.33333e-05
2.37917	-0.3	57.0753	1462				-0.00015
2.37738	-0.433333	57.0764	1462				-0.000383333
2.37239	-0.05	57.0774	1462				-0.000483333
2.363	0.233333	57.0784	1462				-0.000483333
2.34981	-6.93889e-18	57.0793	1462				8.33333e-05
2.3322	-0.133333	57.0801	1462				5e-05
2.321	-0.266667	57.0809	1462				-0.000216667
2.31861	-0.333333	57.0816	1462				-0.0003
2.32103	-0.45	57.0823	1462				-3.33333e-05
2.32906	0.1	57.0828	1462				-1.66667e-05
2.32486	-0.0666667	57.0832	1462				-0.0002
2.30845	-0.333333	57.0836	1462				-0.000233333
2.29885	-0.3	57.0838	1462				-0.000166667
2.28263	-0.516667	57.0841	1462				-0.000266667
2.27624	-0.35	57.0841	1462				-0.000333333
2.28166	-0.5	57.0841	1462				-0.000416667
2.29451	-0.25	57.084	1462				-0.000433333
2.30253	0.183333	57.0837	1462				-0.000233333
2.32577	0.283333	57.0833	1462				-0.000183333
2.3268	-0.0333333	57.0829	1462				-0.000333333
2.33142	-0.383333	57.0822	1462				-0.0005
2.34045	-0.116667	57.0814	1462				-5e-05
2.36049	-0.7	57.0803	1462				0.00035
2.35229	-0.566667	57.0791	1462				0.000133333
2.3489	-0.5	57.0778	1462				-0.0001
2.33931	-0.35	57.0763	1462				-0.000183333
2.33974	-0.15	57.0747	1462				6.66667e-05
2.31992	-0.383333	57.0729	1462				-6.66667e-05
2.31234	-0.3	57.071	1462				-0.0006
2.29775	-0.0833333	57.0691	1462				-0.0004
2.28034	-0.15	57.0671	1462				-5e-05
2.25192	-0.383333	57.065	1462				0.00025
2.22032	-0.483333	57.063	1462				0.0005
2.18551	-0.483333	57.061	1462				0.00035
2.17071	0.0833333	57.059	1462				6.66667e-05
2.16135	0.05	57.0571	1462				-0.000316667
2.14859	-0.216667	57.0551	1462				-0.00045
2.14423	-0.3	57.0534	1462				-0.0001
2.1433	-0.0333333	57.0516	1462				6.66667e-05
2.12453	-0.0166667	57.05	1462				-5e-05
2.10938	-0.2	57.0485	1462				0.000133333
2.09842	-0.233333	57.047	1462				0.00025
2.09167	-0.166667	57.0457	1462				5e-05
2.08194	-0.266667	57.0446	1462				0.000166667
2.08403	-0.333333	57.0436	1462				3.33333e-05
2.08191	-0.416667	57.0427	1462				-3.33333e-05
2.08083	-0.433333	57.0421	1462				0.0003
2.07013	-0.233333	57.0415	1462				3.33333e-05
2.07084	-0.183333	57.0413	1462				-0.00015
2.06583	-0.333333	57.0411	1462				-0.000183333
2.06804	-0.5	57.0412	1462				-0.000266667
2.06935	-0.05	57.0415	1462				-0.0004
2.07294	0.35	57.0419	1462				-8.33333e-05
2.07628	0.133333	57.0426	1462				-0.000216667
2.0735	-0.1	57.0435	1462				-0.000316667
2.06423	-0.183333	57.0446	1462				-0.000166667
2.0482	0.0666667	57.0457	1462				-0.000133333
2.03503	-0.0666667	57.0472	1462				-0.000283333
2.01707	-0.6	57.0486	1462				-0.000416667
2.00814	-0.4	57.0502	1462				0.000116667
2.00024	-0.05	57.0519	1462				0.00045
2.00295	0.25	57.0536	1462				0.000266667
2.00689	0.5	57.0555	1462				0.000133333
1.99844	0.35	57.0573	1462				-0.0002
1.9968	0.0666667	57.0592	1462				-0.0005
1.99316	-0.316667	57.0609	1462				-0.000233333
1.97489	-0.45	57.0626	1462				-0.000183333
1.95825	-0.1	57.0643	1462				-0.000283333
1.962	0.0666667	57.066	1462				-0.000466667
1.96798	-0.05	57.0676	1462				-0.000516667
1.96073	0.133333	57.0691	1462				-0.00045
1.96871	0.25	57.0704	1462				-0.000533333
1.97186	0.05	57.0718	1462				0.000116667
1.96744	0.166667	57.073	1462				0.000266667
1.95217	0.0333333	57.0742	1462				3.33333e-05
1.93371	-0.0333333	57.0752	1462				0.0005
1.91926	0.3	57.0761	1462				0.00035
1.902	0.0333333	57.0769	1462				3.33333e-05
1.87631	-0.15	57.0776	1462				-0.000333333
1.84503	-0.183333	57.0782	1462				-0.000183333
1.82817	-0.266667	57.0786	1462				-0.000283333
1.8071	-0.4	57.0789	1462				-0.000183333
1.80528	-0.0833333	57.079	1462				0
1.81485	-0.216667	57.0791	1462				-0.000233333
1.83085	-0.316667	57.0789	1462				-0.000366667
1.83402	-0.166667	57.0787	1462				-0.0003
1.81676	-0.133333	57.0785	1462				-0.000416667
1.77805	-0.283333	57.0781	1462				-0.000333333
1.73235	-0.416667	57.0776	1462				-0.000183333
1.68684	0.116667	57.0769	1462				-0.000283333
1.65356	0.45	57.0762	1462				-3.33333e-05
1.64691	0.266667	57.0754	1462				1.66667e-05
1.65351	0.133333	57.0746	1462				-0.000333333
1.66214	-0.2	57.0735	1462				-0.000266667
1.6864	-0.5	57.0724	1462				-8.33333e-05
1.71229	-0.233333	57.0712	1462				3.33333e-05
1.7396	-0.183333	57.0699	1462				0.000166667
1.76259	-0.283333	57.0684	1462				0.000216667
1.79061	-0.466667	57.0668	1462				0.000216667
1.7952	-0.516667	57.0652	1462				-0.000266667
1.79678	-0.45	57.0633	1462				-0.0003
1.78372	-0.533333	57.0614	1462				-0.0003
1.77868	0.116667	57.0594	1462				-0.0005
1.75121	0.266667	57.0574	1462				-0.000366667
1.73558	0.0333333	57.0553	1462				-0.0001
1.7468	0.5	57.0532	1462				0.000133333
1.75243	0.35	57.0511	1462				0.000216667
1.74404	0.0333333	57.049	1462				8.33333e-05
1.73746	-0.333333	57.0469	1462				0.000233333
1.72249	-0.183333	57.045	1462				0.00015
1.69491	-0.283333	57.0431	1462				-0.00015
1.65336	-0.183333	57.0414	1462				-0.000533333
1.62682	0	57.0398	1462				-0.000366667
1.61371	-0.233333	57.0383	1462				-0.00035
1.60043	-0.366667	57.037	1462				-5e-05
1.57761	-0.3	57.0358	1462				0.0002
1.57344	-0.416667	57.0348	1462				-8.33333e-05
1.5581	-0.333333	57.0338	1462				-0.000366667
1.54198	-0.183333	57.0331	1462				-0.000283333
1.52772	-0.283333	57.0326	1462				-3.33333e-05
1.5113	-0.0333333	57.0323	1462				-0.000333333
1.51332	0.0166667	57.0321	1462				-0.000366667
1.51297	-0.333333	57.0321	1462				-0.00025
1.50646	-0.266667	57.0323	1462				-0.000233333
1.50338	-0.0833333	57.0325	1462				-0.00025
1.50171	0.0333333	57.033	1462				-5e-05
1.48404	0.166667	57.0336	1462				0.000216667
1.4682	0.216667	57.0343	1462				-0.0002
1.46741	0.216667	57.0352	1462				-0.000416667
1.4624	-0.266667	57.0361	1462				-0.000333333
1.45261	-0.3	57.0373	1462				-0.000516667
1.44004	-0.3	57.0384	1462				-0.0005
1.42366	-0.5	57.0396	1462				-0.000233333
1.41189	-0.366667	57.0409	1462				0.000216667
1.41136	-0.1	57.0423	1462				6.66667e-05
1.41805	0.133333	57.0438	1462				-3.33333e-05
1.43019	0.216667	57.0454	1462				-5e-05
1.44427	0.0833333	57.0469	1462				0.000233333
1.45282	0.233333	57.0485	1462				0.000483333
1.45544	0.15	57.0502	1462				0.00015
1.45616	-0.15	57.0519	1462				-0.000433333
1.45632	-0.533333	57.0536	1462				-0.000133333
1.45714	-0.366667	57.0554	1462				-0.000116667
1.45	-0.35	57.0571	1462				-0.00035
1.45191	-0.05	57.0588	1462				-0.000316667
1.45324	0.2	57.0605	1462				-0.00035
1.46479	-0.0833333	57.0622	1462				-0.0004
1.47896	-0.366667	57.0639	1462				-3.33333e-05
1.49439	-0.283333	57.0656	1462				1.66667e-05
1.49306	-0.0333333	57.0671	1462				1.66667e-05
1.49798	-0.333333	57.0687	1462				-0.000383333
1.50074	-0.366667	57.0701	1462				-0.000366667
1.49769	-0.25	57.0716	1462				-6.93889e-21
1.48785	-0.233333	57.0729	1462				0.000166667
1.48283	-0.25	57.0741	1462				0.0001
1.46883	-0.05	57.0752	1462				-0.000316667
1.45804	0.216667	57.0763	1462				-0.0001
1.46871	-0.2	57.0772	1462				-0.000266667
1.48927	-0.416667	57.0781	1462				-0.000466667
1.50865	-0.333333	57.0789	1462				-0.000366667
1.53006	-0.516667	57.0795	1462				-3.33333e-05
1.53989	-0.5	57.0801	1462				-0.000166667
1.53734	-0.233333	57.0806	1462				-6.66667e-05
1.52802	0.216667	57.081	1462				-0.000283333
1.52175	0.0666667	57.0814	1462				-3.33333e-05
1.52016	-0.0333333	57.0816	1462				-0.000266667
1.52904	-0.05	57.0817	1462				-0.000116667
1.53835	0.233333	57.0819	1462				-0.000116667
1.55331	0.483333	57.0819	1462				-5e-05
1.56413	0.15	57.0818	1462				6.66667e-05
1.58046	-0.433333	57.0816	1462				0.000233333
1.58384	-0.133333	57.0815	1462				0.00015
1.59285	-0.116667	57.0812	1462				0.000266667
1.59466	-0.35	57.0808	1462				-0.000233333
1.5902	-0.316667	57.0803	1462				-0.000283333
1.56373	-0.35	57.0799	1462				-0.000183333
1.51985	-0.4	57.0793	1462				3.33333e-05
1.46439	-0.0333333	57.0785	1462				-0.0001
1.40375	0.0166667	57.0778	1462				-0.0004
1.35839	0.0166667	57.077	1462				-0.000333333
1.32188	-0.383333	57.0761	1462				-3.33333e-05
1.3091	-0.366667	57.0751	1462				-0.000183333
1.30242	-6.93889e-18	57.074	1462				-3.33333e-05
1.30876	0.166667	57.0729	1462				0.0001
1.30868	0.1	57.0717	1462				-0.000166667
1.31762	-0.316667	57.0704	1462				-0.0001
1.32534	-0.1	57.0691	1462				0.00035
1.33166	-0.266667	57.0677	1462				5e-05
1.33397	-0.466667	57.0662	1462				-0.000633333
1.33489	-0.366667	57.0647	1462				-0.000633333
1.34203	-0.0333333	57.0631	1462				-0.000483333
1.35557	-0.166667	57.0613	1462				-0.000183333
1.36011	-0.0666667	57.0596	1462				0.000416667
1.36545	-0.283333	57.0578	1462				3.33333e-05
1.38279	-0.0333333	57.0559	1462				-0.00015
1.38951	-0.266667	57.054	1462				-0.0002
1.38503	-0.116667	57.052	1462				-0.000166667
1.38995	-0.116667	57.05	1462				-0.000133333
1.39067	-0.05	57.048	1462				-0.00025
1.38618	0.0666667	57.046	1462				-0.000183333
1.39192	0.233333	57.0439	1462				-0.000216667
1.39564	0.15	57.0418	1462				-0.000133333
1.39476	0.266667	57.0398	1462				-0.0001
1.4063	-0.233333	57.0378	1462				-3.33333e-05
1.42124	-0.283333	57.0358	1462				-0.000166667
1.43518	-0.183333	57.0338	1462				-0.000533333
1.44974	0.0333333	57.0318	1462				-0.00045
1.46228	-0.1	57.0299	1462				-0.000283333
1.4678	-0.4	57.0281	1462				-0.000116667
1.46711	-0.333333	57.0264	1462				-1.38778e-20
1.44921	-0.0333333	57.0248	1462				-3.33333e-05
1.43831	-0.183333	57.0234	1462				-0.00045
1.44845	-0.0333333	57.0221	1462				-0.0001
1.45479	0.1	57.0208	1462				-0.000333333
1.45613	-0.166667	57.0199	1462				-0.0004
1.46345	-0.1	57.0191	1462				-0.000333333
1.46557	0.35	57.0186	1462				-0.0002
1.45649	0.05	57.0183	1462				-0.000583333
1.45681	-0.633333	57.0182	1462				-0.0005
1.44391	-0.633333	57.0183	1462				-0.00045
1.4208	-0.483333	57.0186	1462				-0.000166667
1.4003	-0.183333	57.0191	1462				-0.000266667
1.37318	0.416667	57.0198	1462				-1.66667e-05
1.34506	0.0333333	57.0207	1462				-0.000366667
1.34136	-0.15	57.0217	1462				-0.0003
1.33988	-0.2	57.0229	1462				-0.00035
1.34507	-0.166667	57.0241	1462				-0.000266667
1.3465	-0.133333	57.0254	1462				-0.00045
1.34717	-0.25	57.0269	1462				-0.000483333
1.34266	-0.183333	57.0285	1462				-0.00015
1.34576	-0.216667	57.0301	1462				-0.000433333
1.34809	-0.133333	57.0318	1462				-6.66667e-05
1.35728	-0.1	57.0335	1462				1.66667e-05
1.35834	-0.0333333	57.0354	1462				-0.000383333
1.36469	-0.166667	57.0371	1462				-0.000216667
1.36864	-0.533333	57.039	1462				3.33333e-05
1.36429	-0.45	57.0408	1462				0
1.36492	-0.283333	57.0427	1462				-0.00015
1.34983	-0.116667	57.0445	1462				-0.000333333
1.32615	-1.38778e-17	57.0464	1462				-0.000416667
1.30632	-0.0333333	57.0481	1462				-0.000716667
1.30232	-0.45	57.0498	1462				-0.000533333
1.29383	-0.1	57.0517	1462				-0.000233333
1.30628	-0.333333	57.0534	1462				-0.000383333
1.31479	-0.4	57.055	1462				-0.000383333
1.32726	-0.333333	57.0567	1462				-0.000133333
1.33273	-0.2	57.0583	1462				-5e-05
1.34137	-0.583333	57.0598	1462				-0.000333333
1.35555	-0.5	57.0614	1462				-0.000116667
1.36979	-0.45	57.063	1462				-5e-05
1.37605	-0.166667	57.0645	1462				-0.000283333
1.37773	-0.266667	57.0658	1462				-0.000216667
1.37079	-0.0166667	57.0674	1462				-0.00035
1.36048	-0.366667	57.0687	1462				-0.00025
1.3482	-0.3	57.07	1462				-0.000466667
1.34176	-0.35	57.0713	1462				-0.000416667
1.33374	-0.266667	57.0725	1462				-8.33333e-05
1.32958	-0.45	57.0736	1462				-0.00035
1.32027	-0.483333	57.0746	1462				-0.0005
1.31679	-0.15	57.0756	1462				-0.0001
1.31331	-0.433333	57.0765	1462				-1.66667e-05
1.32208	-0.0666667	57.0773	1462				0.000333333
1.33945	0.0166667	57.0781	1462				-5e-05
1.36045	-0.383333	57.0786	1462				-0.0001
1.38266	-0.216667	57.0793	1462				-0.000216667
1.40792	0.0333333	57.0797	1462				-0.000333333
1.40657	0	57.0799	1462				-0.000166667
1.39646	-0.15	57.0802	1462				-0.000333333
1.3926	-0.333333	57.0802	1462				-0.000383333
1.38158	-0.416667	57.0801	1462				0.000183333
1.36741	-0.716667	57.0799	1462				0.00015
1.37057	-0.533333	57.0797	1462				-0.000266667
1.37902	-0.233333	57.0793	1462				-1.66667e-05
1.38669	-0.383333	57.0787	1462				0.000216667
1.39845	-0.383333	57.0782	1462				1.66667e-05
1.42689	-0.133333	57.0774	1462				-5e-05
1.45439	-0.05	57.0765	1462				8.33333e-05
1.47955	-0.333333	57.0755	1462				-0.000133333
1.51316	-0.116667	57.0744	1462				0.000116667
1.53416	-0.05	57.073	1462				3.33333e-05
1.547	-0.283333	57.0717	1462				0.0001
1.54326	-0.216667	57.0701	1462				5e-05
1.53676	-0.35	57.0684	1462				-0.00045
1.51307	-0.25	57.0665	1462				-0.000533333
1.50862	-0.466667	57.0646	1462				-8.33333e-05
1.49736	-0.416667	57.0626	1462				0.000133333
1.49432	-0.0833333	57.0606	1462				-0.000183333
1.4901	-0.35	57.0584	1462				-0.000466667
1.49212	-0.5	57.0563	1462				-0.00055
1.49314	-0.1	57.0541	1462				-0.000783333
1.48918	-0.0166667	57.052	1462				-0.000266667
1.49265	0.333333	57.0498	1462				-0.0002
1.49673	-0.05	57.0476	1462				-0.0004
1.49001	-0.1	57.0455	1462				-0.00035
1.49117	-0.216667	57.0433	1462				-3.33333e-05
1.48614	-0.333333	57.0413	1462				6.66667e-05
1.48834	-0.166667	57.0393	1462				0.000266667
1.49094	-0.333333	57.0374	1462				-5e-05
1.50136	-0.383333	57.0357	1462				1.66667e-05
1.50657	0.183333	57.0341	1462				6.93889e-21
1.52422	0.15	57.0327	1462				-0.000516667
1.52626	-0.266667	57.0313	1462				-0.000433333
1.53731	-0.0166667	57.0301	1462				-0.00015
1.5552	0.216667	57.0291	1462				0.000166667
1.56931	0.0166667	57.0283	1462				0.000333333
1.57684	-0.05	57.0277	1462				3.33333e-05
1.59658	0.0833333	57.0272	1462				-0.0003
1.61473	-0.133333	57.0269	1462				-0.000316667
1.60525	0.116667	57.0269	1462				-0.000416667
1.60742	0.0333333	57.0271	1462				-0.000616667
1.6132	0.1	57.0274	1462				-0.000333333
1.6182	0.05	57.028	1462				-0.00025
1.61861	-0.45	57.0286	1462				-0.000133333
1.63385	-0.533333	57.0294	1462				0.000333333
1.62025	-0.0833333	57.0305	1462				0.000383333
1.60404	0.133333	57.0316	1462				3.33333e-05
1.58764	-0.183333	57.0328	1462				0.000333333
1.57566	-0.466667	57.0341	1462				0.0003
1.56808	-0.55	57.0357	1462				3.33333e-05
1.58213	-0.783333	57.0372	1462				-0.000133333
1.59919	-0.266667	57.0388	1462				5e-05
1.60885	-0.2	57.0405	1462				-1.66667e-05
1.61409	-0.4	57.0423	1462				-5e-05
1.61712	-0.35	57.0441	1462				-0.000283333
1.62196	-0.0333333	57.0459	1462				-0.000566667
1.6294	0.0666667	57.0478	1462				-0.000166667
1.65005	0.266667	57.0498	1462				-0.000183333
1.65169	-0.05	57.0517	1462				-0.000283333
1.65753	0.0166667	57.0536	1462				0.000166667
1.65115	6.93889e-18	57.0555	1462				-0.000216667
1.63196	-0.516667	57.0573	1462				-0.000516667
1.60214	-0.433333	57.0592	1462				-0.000383333
1.58874	-0.15	57.0611	1462				-0.000133333
1.58256	0.166667	57.0628	1462				0.000166667
1.59641	0.333333	57.0646	1462				-8.33333e-05
1.60805	0.0333333	57.0663	1462				-8.33333e-05
1.62833	-0.3	57.0679	1462				-0.000216667
1.65101	-0.316667	57.0695	1462				-0.000533333
1.66306	-0.416667	57.071	1462				-0.0005
1.65388	-0.616667	57.0724	1462				-0.0006
1.67634	-0.333333	57.0737	1462				-0.000366667
1.68897	-0.25	57.0749	1462				-0.000416667
1.67939	-0.133333	57.0759	1462				-0.0003
1.68583	0.333333	57.0769	1462				-0.000533333
1.68648	0.383333	57.0777	1462				-0.000233333
1.66573	0.0333333	57.0785	1462				-0.000133333
1.64858	0.333333	57.079	1462				-0.0002
1.63943	0.3	57.0795	1462				-0.000516667
1.63468	0.0333333	57.08	1462				-0.000816667
1.64036	-0.133333	57.0804	1462				-0.0007
1.64983	0.05	57.0808	1462				-0.000333333
1.65711	-0.0166667	57.0812	1462				0.000133333
1.67601	-0.05	57.0815	1462				0
1.67728	-0.283333	57.0818	1462				-0.000166667
1.68956	-0.566667	57.082	1462				-0.000233333
1.70166	-0.166667	57.0823	1462				-0.0003
1.70613	-0.183333	57.0823	1462				-0.00015
1.72103	-0.283333	57.0824	1462				5e-05
1.72651	0.166667	57.0823	1462				-0.000366667
1.71896	-0.216667	57.0823	1462				-0.000116667
1.7028	-0.516667	57.0821	1462				-0.00015
1.69546	-0.383333	57.082	1462				-0.000733333
1.69311	-0.133333	57.0819	1462				-0.000466667
1.70139	0.166667	57.0818	1462				-0.000166667
1.71729	-0.0833333	57.0818	1462				0.00025
1.7432	-0.0833333	57.0819	1462				-0.000116667
1.77152	-0.216667	57.0819	1462				-0.000133333
1.78341	-0.533333	57.0821	1462				-0.00035
1.79771	-0.5	57.0823	1462				-0.0005
1.80039	-0.6	57.0827	1462				-0.0003
1.80606	-0.366667	57.0831	1462				-0.00045
1.81394	-0.416667	57.0835	1462				-0.000383333
1.82462	-0.3	57.084	1462				-0.000616667
1.83209	-0.533333	57.0845	1462				-0.000166667
1.85039	-0.233333	57.085	1462				0.000133333
1.85347	-0.133333	57.0856	1462				0
1.85092	-0.2	57.0862	1462				0.0001
1.8494	-0.516667	57.0867	1462				-0.0003
1.84708	-0.816667	57.0872	1462				-0.000183333
1.83773	-0.7	57.0877	1462				-0.000266667
1.82899	-0.333333	57.0882	1462				-0.000133333
1.83449	0.133333	57.0886	1462				-1.66667e-05
1.85036	0	57.0891	1462				-0.000516667
1.86604	-0.166667	57.0895	1462				-0.000566667
1.88514	-0.233333	57.0899	1462				-0.000466667
1.91505	-0.3	57.0903	1462				-0.000166667
1.93355	-0.15	57.0907	1462				0
1.94485	0.05	57.091	1462				-0.000233333
1.94612	-0.366667	57.0914	1462				3.33333e-05
1.9494	-0.116667	57.0919	1462				-0.000116667
1.95608	-0.15	57.0923	1462				-0.000383333
1.95053	-0.733333	57.093	1462				8.33333e-05
1.94119	-0.466667	57.0937	1462				-0.000216667
1.94087	-0.166667	57.0945	1462				-0.0001
1.92732	0.25	57.0954	1462				-0.000116667
1.90996	-0.116667	57.0965	1462				-0.00035
1.90302	-0.133333	57.0976	1462				-0.000133333
1.89607	-0.35	57.0989	1462				-0.000216667
1.90495	-0.5	57.1003	1462				-0.000216667
1.92665	-0.3	57.1016	1462				6.93889e-21
1.94734	-0.45	57.1032	1462				-0.000333333
1.97004	-0.383333	57.1048	1462				-8.33333e-05
1.98094	-0.616667	57.1065	1462				0.000283333
1.97701	-0.166667	57.1082	1462				-0.00045
1.97207	0.133333	57.1101	1462				-0.000316667
1.95573	0	57.1119	1462				-0.000166667
1.94338	0.1	57.1138	1462				-5e-05
1.94325	-0.3	57.1157	1462				0.00025
1.95793	-0.183333	57.1177	1462				-0.000266667
1.96021	-0.266667	57.1197	1462				-0.000616667
1.96589	-0.133333	57.1216	1462				-0.000383333
1.97278	-0.0166667	57.1236	1462				-0.00035
1.98429	-0.516667	57.1255	1462				-0.0001
1.97797	-0.566667	57.1275	1462				6.66667e-05
1.9789	-0.466667	57.1295	1462				-0.000133333
1.98225	-0.166667	57.1314	1462				-0.0003
1.98003	0	57.1334	1462				-0.000433333
1.9786	-0.233333	57.1354	1462				0.000116667
1.9666	0.0333333	57.1373	1462				0.00025
1.95844	-0.116667	57.1393	1462				0.000333333
1.96214	-0.383333	57.1413	1462				1.66667e-05
1.97706	0.0833333	57.1432	1462				-6.66667e-05
1.99283	-0.216667	57.1452	1462				3.33333e-05
2.02773	-0.1	57.1472	1462				-0.00025
2.07002	-0.116667	57.1493	1462				0.0001
2.09488	-0.35	57.1513	1462				0.0001
2.11435	-0.133333	57.1534	1462				-5e-05
2.12415	-0.216667	57.1555	1462				-1.66667e-05
2.12784	-0.216667	57.1575	1462				-0.000333333
2.12216	6.93889e-18	57.1595	1462				-0.0001
2.11849	-0.333333	57.1614	1462				-0.000166667
2.10742	-0.0833333	57.1632	1462				-0.0001
2.08416	0.283333	57.1649	1462				-0.000233333
2.07674	-0.45	57.1666	1462				-0.000216667
2.07654	-0.316667	57.1681	1462				-5e-05
2.08176	-0.166667	57.1694	1462				-0.000316667
2.0798	-0.05	57.1707	1462				-0.000116667
2.10373	0.25	57.1718	1462				0.0001
2.12695	-0.266667	57.1728	1462				-0.000116667
2.14683	-0.616667	57.1738	1462				-0.000366667
2.16534	-0.383333	57.1746	1462				-0.0006
2.19045	-0.35	57.1754	1462				-0.00035
2.19173	-0.1	57.1761	1462				-0.000416667
2.18141	0.0666667	57.1767	1462				-0.000116667
2.17951	-0.133333	57.1772	1462				-0.000366667
2.18864	-0.3	57.1776	1462				-0.000216667
2.19699	-0.433333	57.1779	1462				-0.000166667
2.21359	0.116667	57.1782	1462				-0.000266667
2.22901	0.25	57.1784	1462				-0.0001
2.24629	0.333333	57.1786	1462				6.66667e-05
2.24244	0.0166667	57.1787	1462				-5e-05
2.24068	-0.0666667	57.1787	1462				-0.0002
2.24899	0.0333333	57.1786	1462				-0.00035
2.24612	-0.25	57.1784	1462				-0.000316667
2.23905	0.1	57.1782	1462				-5e-05
2.25041	0.1	57.178	1462				-1.66667e-05
2.24955	-0.05	57.1776	1462				-0.0002
2.2399	-0.0166667	57.1773	1462				-0.00025
2.24427	-0.333333	57.1768	1462				-0.000416667
2.24644	-0.1	57.1763	1462				-0.000233333
2.24947	-0.166667	57.1758	1462				0.000133333
2.26634	-0.1	57.1752	1462				8.33333e-05
2.28487	-0.233333	57.1745	1462				0.0002
2.29141	-0.216667	57.1738	1462				0.0002
2.29156	-0.05	57.173	1462				-3.33333e-05
2.29791	-0.316667	57.172	1462				0
2.31329	-0.116667	57.1711	1462				0
2.35029	0.1	57.1701	1462				-0.000633333
2.40092	-0.116667	57.1689	1462				-0.000733333
2.46458	-0.366667	57.1677	1462				-0.000316667
2.52145	-0.6	57.1663	1462				0.000133333
2.55448	-0.35	57.1649	1462				0.000133333
2.56408	-0.416667	57.1633	1462				-6.66667e-05
2.57068	-0.116667	57.1617	1462				-0.00025
2.58069	-0.366667	57.1598	1462				-0.0002
2.58751	-0.216667	57.1579	1462				-0.000266667
2.61155	-0.166667	57.156	1462				-0.0006
2.64764	-0.266667	57.154	1462				0.0002
2.66392	-0.1	57.1519	1462				0.000633333
2.67403	0.0666667	57.1499	1462				-0.000116667
2.67214	-0.05	57.1478	1462				0.000133333
2.66745	-0.2	57.1457	1462				0.0002
2.65317	-0.35	57.1437	1462				0
2.65235	-0.316667	57.1418	1462				-0.000216667
2.64832	-0.05	57.1401	1462				-0.000316667
2.66657	-0.0166667	57.1383	1462				0.000116667
2.68905	-0.2	57.1367	1462				0.000116667
2.70556	-0.25	57.1351	1462				0.000283333
2.72489	-0.416667	57.1338	1462				0.00025
2.73623	-0.233333	57.1326	1462				0.00015
2.7314	0.133333	57.1316	1462				-3.33333e-05
2.70334	0.0833333	57.1305	1462				3.33333e-05
2.67329	0.2	57.1297	1462				-5e-05
2.65616	0.2	57.1288	1462				-0.0003
2.63812	-0.0333333	57.128	1462				-0.00025
2.62818	0	57.1272	1462				-0.0003
2.63804	0	57.1263	1462				-0.000233333
2.6476	-0.633333	57.1254	1462				-0.000366667
2.64861	-0.733333	57.1245	1462				-0.00035
2.65828	-0.316667	57.1237	1462				-6.66667e-05
2.66622	0.133333	57.1228	1462				-0.0001
2.66764	0.133333	57.122	1462				-0.000316667
2.67058	-0.0666667	57.1212	1462				-3.33333e-05
2.66937	-0.25	57.1203	1462				3.46945e-21
2.66503	-0.2	57.1195	1462				-0.000266667
2.64911	-0.266667	57.1186	1462				-5e-05
2.64584	-0.6	57.1178	1462				0
2.65563	0.2	57.117	1462				-0.0002
2.6651	0.633333	57.1162	1462				-0.0002
2.6716	-0.116667	57.1153	1462				-5e-05
2.68672	0.133333	57.1145	1462				-0.000283333
2.6883	0.2	57.1137	1462				-0.000333333
2.67251	0	57.1129	1462				-0.0003
2.66162	-0.216667	57.112	1462				0.0001
2.6543	-0.316667	57.1112	1462				6.66667e-05
2.64729	0.116667	57.1104	1462				1.66667e-05
2.64656	0.116667	57.1096	1462				-0.000116667
2.65896	0.283333	57.1088	1462				-6.66667e-05
2.67117	0.25	57.108	1462				-0.000166667
2.67607	0.15	57.1072	1462				-0.000316667
2.69254	-0.0333333	57.1064	1462				-0.000483333
2.70542	0.0333333	57.1056	1462				-0.00015
2.7061	-0.05	57.1048	1462				-0.000166667
2.70338	-0.3	57.1041	1462				-0.000133333
2.70267	-0.25	57.1034	1462				-0.000116667
2.68254	-0.3	57.103	1462				-0.0001
2.66683	-0.233333	57.1026	1462				8.33333e-05
2.60706	-0.366667	57.1022	1462				0.000216667
2.49665	-0.35	57.102	1462				3.33333e-05
2.34684	-0.0666667	57.1018	1462				-0.0004
2.20969	-0.1	57.1018	1462				-0.000466667
2.0483	-0.316667	57.1018	1462				-0.00035
1.93348	-0.0333333	57.102	1462				-0.000283333
1.84937	3.46945e-18	57.1022	1462				-0.000283333
1.77949	-0.266667	57.1025	1462				-6.66667e-05
1.73507	-0.05	57.1029	1462				-6.66667e-05
1.72532	0	57.1034	1462				-3.33333e-05
1.72636	-0.2	57.104	1462				0.000166667
1.75567	-0.2	57.1046	1462				5e-05
1.83404	-0.05	57.1054	1462				0
1.88069	-0.283333	57.1061	1462				-0.000216667
1.91373	-0.333333	57.107	1462				-0.0004
1.9551	-0.3	57.108	1462				-0.000233333
1.9868	0.1	57.109	1462				-3.33333e-05
1.99866	0.0666667	57.11	1462				-0.0003
1.99309	0.0166667	57.1112	1462				-0.0001
1.94674	-0.116667	57.1124	1462				-0.0001
1.91379	-0.0666667	57.1136	1462				0.00015
1.84173	-0.166667	57.115	1462				8.33333e-05
1.76406	-0.316667	57.1163	1462				-0.000133333
1.73021	-0.483333	57.1178	1462				-0.0001
1.75505	-0.15	57.1192	1462				-0.0003
1.75402	-0.166667	57.1206	1462				-0.000233333
1.81067	-0.133333	57.1222	1462				-0.000316667
1.81101	-0.116667	57.1237	1462				-0.000116667
1.8448	-0.1	57.1253	1462				-0.000116667
1.81671	0.0833333	57.1269	1462				-0.000583333
1.80765	0.216667	57.1286	1462				-0.0003
1.82362	0.0333333	57.1302	1462				-0.0001
1.92032	-0.4	57.1319	1462				-0.000266667
1.98581	-0.466667	57.1336	1462				-0.000183333
2.11042	-0.35	57.1353	1462				-6.66667e-05
2.20907	-0.283333	57.1371	1462				0.000133333
2.19959	-0.283333	57.1388	1462				-0.000183333
2.13049	-0.0666667	57.1405	1462				-0.000216667
1.94748	-0.0666667	57.1423	1462				0.000133333
1.76549	-0.0333333	57.144	1462				-0.0001
1.57689	0.166667	57.1457	1462				-0.000166667
1.46587	0.05	57.1474	1462				-0.000383333
1.39555	0	57.1489	1462				1.66667e-05
1.44404	-0.216667	57.1505	1462				0.000133333
1.49275	-0.4	57.1519	1462				0.000433333
1.53727	-0.233333	57.1534	1462				0.000216667
1.61113	-0.0333333	57.1547	1462				0.000133333
1.64639	-0.3	57.1559	1462				-0.000116667
1.6687	-0.1	57.157	1462				-0.000616667
1.77317	-0.1	57.158	1462				-0.000233333
1.94759	0.15	57.1589	1462				-0.000383333
2.11184	0.0833333	57.1598	1462				-0.000416667
2.31077	-0.133333	57.1604	1462				-0.000183333
2.49789	-0.1	57.1611	1462				-0.000216667
2.58007	-0.3	57.1616	1462				-0.000166667
2.61202	-0.233333	57.1621	1462				-0.000366667
2.62757	-0.316667	57.1625	1462				-0.000166667
2.66134	-0.116667	57.1628	1462				-0.0001
2.70246	-0.116667	57.163	1462				-0.000383333
2.75112	-0.583333	57.1632	1462				-0.0004
2.80076	-0.3	57.1632	1462				-0.00035
2.82015	-0.1	57.163	1462				-0.000233333
2.81486	-0.266667	57.1628	1462				-0.000283333
2.80114	-0.183333	57.1625	1462				-0.000116667
2.78203	-0.0666667	57.1621	1462				-3.33333e-05
2.74697	0.133333	57.1615	1462				0.000383333
2.70613	-0.183333	57.1607	1462				0.000133333
2.68444	-0.216667	57.1598	1462				-5e-05
2.65395	0.133333	57.1587	1462				-3.33333e-05
2.63748	-0.1	57.1577	1462				0.00015
2.63203	-0.166667	57.1564	1462				-0.0003
2.64619	-0.383333	57.1551	1462				-0.000266667
2.66075	0.0166667	57.1536	1462				-8.33333e-05
2.69514	0.133333	57.1521	1462				8.33333e-05
2.74551	0.433333	57.1505	1462				0.000233333
2.80586	0.216667	57.1487	1462				-0.000133333
2.86079	0.133333	57.1471	1462				-0.0003
2.9015	-0.116667	57.1452	1462				-0.00015
2.91575	-0.616667	57.1433	1462				-0.000216667
2.86109	-0.233333	57.1414	1462				6.66667e-05
2.77317	-0.383333	57.1395	1462				0.0001
2.66803	-0.416667	57.1375	1462				-0.000166667
2.54764	-0.183333	57.1356	1462				0.000266667
2.49015	-0.216667	57.1336	1462				0.0004
2.50715	-0.166667	57.1317	1462				0.0002
2.58463	-0.366667	57.1298	1462				-0.0003
2.74242	-0.166667	57.1279	1462				-5e-05
2.94104	-0.1	57.126	1462				0.00015
3.08975	-0.383333	57.1243	1462				-0.000266667
3.11507	-0.4	57.1225	1462				5e-05
2.9729	-0.35	57.1209	1462				6.66667e-05
2.79085	-0.233333	57.1193	1462				-0.0001
2.62223	-0.283333	57.1179	1462				-0.00025
2.51208	-0.116667	57.1166	1462				-0.0004
2.59941	-0.0333333	57.1154	1462				-0.0002
2.70216	0.383333	57.1142	1462				0.000133333
2.70574	0.133333	57.1133	1462				-0.000233333
2.68946	-0.05	57.1125	1462				-0.000333333
2.61209	-0.0333333	57.1118	1462				-0.000283333
2.41653	0.15	57.1112	1462				1.66667e-05
2.32888	-0.3	57.1108	1462				0.0005
2.32282	-0.266667	57.1105	1462				0.000216667
2.30429	-0.0833333	57.1103	1462				-0.000133333
2.26443	0.0833333	57.1102	1462				-0.0001
2.22306	0.233333	57.1103	1462				0.000183333
2.19246	-0.133333	57.1105	1462				0.000183333
2.17003	-0.3	57.1108	1462				0.00015
2.12612	-0.15	57.1112	1462				0.000383333
2.09437	-0.216667	57.1116	1462				0.00045
2.08487	0.0666667	57.1121	1462				8.33333e-05
2.01285	0.1	57.1128	1462				-0.000316667
1.97444	-0.166667	57.1135	1462				-0.000233333
1.96524	0.266667	57.1142	1462				0.0001
2.0375	0.4	57.115	1462				-0.0001
2.07745	0.2	57.1159	1462				-1.66667e-05
2.18849	-0.3	57.1167	1462				0.000216667
2.26847	-0.05	57.1176	1462				6.66667e-05
2.31718	0.15	57.1185	1462				-0.0003
2.27874	-0.266667	57.1196	1462				-0.000283333
2.25609	0.05	57.1206	1462				-0.000183333
2.17755	0.0666667	57.1217	1462				6.66667e-05
2.00345	-0.1	57.1227	1462				0.0001
1.8131	-0.25	57.1238	1462				-0.000366667
1.60809	-0.4	57.1249	1462				-6.66667e-05
1.38926	-0.2	57.1261	1462				-0.000166667
1.20144	0.133333	57.1273	1462				-0.000183333
1.0803	-0.233333	57.1285	1462				-1.66667e-05
0.993764	-0.333333	57.1297	1462				0.0002
0.902577	-0.283333	57.1309	1462				-0.000316667
0.855987	0.0166667	57.1322	1462				-0.000183333
0.82776	0.5	57.1335	1462				-3.46945e-21
0.823125	0.216667	57.1349	1462				0.000116667
0.815856	-0.133333	57.1363	1462				-0.0001
0.833547	-0.1	57.1377	1462				0
0.838553	0.183333	57.1392	1462				0.000283333
0.816439	0.183333	57.1407	1462				0.000533333
0.78028	0.15	57.1422	1462				0.000333333
0.749929	0.383333	57.1438	1462				0.00025
0.74126	0.45	57.1454	1462				-0.0002
0.72254	0.0833333	57.1471	1462				-0.000233333
0.706398	-0.316667	57.1487	1462				-6.66667e-05
0.689823	-0.233333	57.1503	1462				-0.0002
0.595698	0.1	57.1518	1462				-0.000216667
0.441856	-0.1	57.1534	1462				0.000166667
0.23106	-0.0166667	57.1547	1462				0.000183333
0.120548	0.216667	57.1561	1462				0.00015
0.0307816	0.0666667	57.1574	1462				-3.33333e-05
0.0808153	-0.3	57.1585	1462				8.33333e-05
0.231389	-0.283333	57.1594	1462				-8.33333e-05
0.455883	-0.183333	57.1602	1462				3.33333e-05
0.593256	0.0666667	57.1608	1462				0.000133333
0.75745	0.1	57.1611	1462				0.0001
0.889824	-0.366667	57.1613	1462				-0.00025
1.00156	-0.0666667	57.1614	1462				0.000166667
1.15917	-0.166667	57.1612	1462				6.66667e-05
1.34	-0.183333	57.1608	1462				8.33333e-05
1.47038	-0.0166667	57.1602	1462				0
1.58451	0.2	57.1594	1462				1.66667e-05
1.66479	-0.316667	57.1585	1462				-0.000166667
1.7016	-0.183333	57.1575	1462				5e-05
1.74281	-3.46945e-18	57.1564	1462				-0.000133333
1.77903	0.116667	57.1551	1462				-5e-05
1.78458	-0.1	57.1538	1462				6.66667e-05
1.76833	0	57.1523	1462				-1.38778e-20
1.68957	0.283333	57.1508	1462				3.33333e-05
1.6054	0.533333	57.1493	1462				-3.33333e-05
1.54908	0.333333	57.1477	1462				6.66667e-05
1.52821	0.25	57.1461	1462				-3.33333e-05
1.52094	-0.2	57.1444	1462				-0.000133333
1.56658	-0.233333	57.1427	1462				-0.000116667
1.62483	-0.0666667	57.141	1462				-0.000216667
1.7027	-0.2	57.1393	1462				-0.000216667
1.77458	-0.216667	57.1375	1462				-0.000166667
1.86449	0.166667	57.1358	1462				0.000116667
1.96121	0.183333	57.1341	1462				0.000333333
2.03248	0.15	57.1324	1462				0.000483333
2.07751	-0.0333333	57.1305	1462				0.0001
2.11613	0.0833333	57.1287	1462				-0.000133333
2.15114	-0.0833333	57.127	1462				-0.000116667
2.19897	0.0333333	57.1253	1462				0.000216667
2.26123	0.133333	57.1234	1462				-0.0002
2.3329	0.1	57.1217	1462				-0.000133333
2.45705	-0.25	57.12	1462				0.000283333
2.62567	0.166667	57.1183	1462				0.000283333
2.84674	0.0666667	57.1166	1462				-0.000166667
3.09568	0.0833333	57.1149	1462				0.000183333
3.37445	0	57.1133	1462				-0.00035
3.62198	0.0166667	57.1118	1462				-0.000466667
3.81242	-0.166667	57.1103	1462				0.000266667
3.93257	0.05	57.1091	1462				0.0002
4.07168	-0.133333	57.1079	1462				-6.66667e-05
4.26742	-0.05	57.1069	1462				-5e-05
4.48916	0.0666667	57.1059	1462				8.33333e-05
4.7209	-1.38778e-17	57.1052	1462				-3.33333e-05
4.92939	0.0333333	57.1047	1462				1.66667e-05
5.04309	-0.0333333	57.1043	1462				-0.000166667
4.9757	0.0666667	57.1042	1462				-8.33333e-05
4.80365	-0.0333333	57.1042	1462				6.66667e-05
4.60632	-0.133333	57.1044	1462				-3.46945e-21
4.39134	-0.116667	57.1048	1462				-1.66667e-05
4.18087	-0.216667	57.1054	1462				-0.000133333
3.99146	-0.216667	57.106	1462				0.0001
3.79054	-0.166667	57.1067	1462				-0.000116667
3.60159	0.116667	57.1075	1462				0
3.44549	0.333333	57.1083	1462				8.33333e-05
3.2904	0.483333	57.1091	1462				0.000316667
3.1375	0.1	57.11	1462				0.00045
3.01664	-0.133333	57.1109	1462				0.0003
2.88919	-0.116667	57.1118	1462				-0.000183333
2.74551	0.216667	57.1127	1462				-0.000166667
2.60883	-0.2	57.1136	1462				6.66667e-05
2.4912	-0.133333	57.1146	1462				3.33333e-05
2.31346	0.283333	57.1157	1462				-0.000233333
2.07143	0.283333	57.1166	1462				0
1.82157	-0.166667	57.1177	1462				0.000266667
1.59315	0.183333	57.1187	1462				-0.0001
1.4042	-0.35	57.1198	1462				-0.000383333
1.29998	-0.466667	57.121	1462				0
1.30232	0.266667	57.1222	1462				0.000266667
1.35955	0.2	57.1234	1462				0.0002
1.41996	-0.0666667	57.1246	1462				-3.33333e-05
1.48618	-0.05	57.1259	1462				5e-05
1.55595	0.0833333	57.1273	1462				0.00015
1.61531	-0.0333333	57.1286	1462				0.0001
1.64163	0.0166667	57.13	1462				0
1.66936	-0.166667	57.1315	1462				-1.66667e-05
1.68466	-0.0833333	57.1329	1462				-0.000183333
1.709	0.0666667	57.1344	1462				-0.0001
1.72311	-3.46945e-18	57.1359	1462				0.000366667
1.74665	-0.0166667	57.1375	1462				0.000233333
1.75494	-0.133333	57.1391	1462				-0.000183333
1.8089	0.1	57.1406	1462				0.000416667
1.86163	-0.116667	57.1423	1462				0.000183333
1.94197	0	57.1439	1462				-1.66667e-05
1.97824	0.0833333	57.1455	1462				-8.33333e-05
2.07137	0.316667	57.1471	1462				-0.0005
2.08057	0.45	57.1486	1462				-0.000316667
2.15224	0.3	57.1502	1462				-3.33333e-05
2.17222	-0.183333	57.1517	1462				-0.000166667
2.25125	-0.166667	57.1531	1462				0.000433333
2.26098	0.0666667	57.1546	1462				0.00156667
2.22783	0.0333333	57.1558	1462				0.00125
2.13537	-0.233333	57.157	1462				0.00258333
1.94058	0	57.1581	1462				0.0103
1.83167	0.266667	57.1591	1462				0.0246
1.7802	-0.1	57.16	1462				0.0386167
1.82606	-0.383333	57.1608	1462				0.0531333
1.84784	0	57.1612	1462				0.07305
1.9916	0.266667	57.1615	1462				0.0861833
2.02923	0.2	57.1617	1462				0.0862667
2.02657	-0.0333333	57.1615	1462				0.07785	19.5483
1.99927	0.05	57.1612	1462				0.0725333	22.4949
1.95417	0.15	57.1608	1462				0.0927	24.2371
1.9217	0.1	57.16	1462				0.114983	28.5968
1.8323	0	57.1591	1462				0.133783	34.9237
1.76196	-0.0166667	57.1581	1462				0.151867	41.8557
1.72766	-0.183333	57.1569	1462				0.155417	37.6825
1.68094	-0.1	57.1556	1462				0.14115	33.0967
1.49441	0.366667	57.1543	1462				0.124467	28.0218
1.29047	0.233333	57.1528	1462				0.108733	21.5738
1.06987	-0.183333	57.1514	1462				0.09985
1.00111	0.416667	57.1499	1462				0.0956167
0.851436	0.183333	57.1484	1462				0.0861
0.759258	-0.0166667	57.1469	1462				0.0820833
0.6923	-0.0833333	57.1454	1462				0.083
0.756563	-0.5	57.144	1462				0.0816
0.927385	-0.316667	57.1425	1462				0.0791
1.09179	-0.0333333	57.1411	1462				0.07275
1.23215	-0.166667	57.1397	1462				0.0647
1.34567	0.433333	57.1384	1462				0.0585667
1.31037	1.56667	57.1371	1462				0.0566167
1.04712	1.25	57.1358	1462				0.0513167
2.0061	2.58333	57.1345	1462				0.0478333
5.28696	10.3	57.1333	1462				0.0472167
8.9969	24.6	57.1322	1462				0.0459333
14.3469	38.6167	57.1311	1462				0.0410167
19.7162	53.1333	57.13	1462				0.0396667
24.042	73.05	57.129	1462				0.0393333
24.4213	86.1833	57.1281	1462				0.0390667
23.3151	86.2667	57.1272	1462				0.0379
19.5483	77.85	57.1263	1462				0.0362667
22.4949	72.5333	57.1255	1462				0.0337333
24.2371	92.7	57.1247	1462				0.0330833
28.5968	114.983	57.124	1462				0.0337
34.9237	133.783	57.1235	1462				0.0314
41.8557	151.867	57.123	1462				0.0320333
37.6825	155.417	57.1225	1462				0.0349167
33.0967	141.15	57.1222	1462				0.0381833
28.0218	124.467	57.122	1462				0.03865
21.5738	108.733	57.1219	1462				0.0396333
15.4493	99.85	57.1221	1462				0.0430167
13.4773	95.6167	57.1224	1462				0.0454667
12.6476	86.1	57.1228	1462				0.0481667
13.2825	82.0833	57.1235	1462				0.0511333
13.2456	83	57.1243	1462				0.0521833
13.5769	81.6	57.1254	1462				0.0536
12.9883	79.1	57.1265	1462				0.0533
12.7572	72.75	57.1278	1462				0.0529833
10.5824	64.7	57.1292	1462				0.053
9.89504	58.5667	57.1307	1462				0.0528333
9.01601	56.6167	57.1322	1462				0.0551667
9.79069	51.3167	57.1337	1462				0.0605833
10.4384	47.8333	57.1352	1462				0.0673167
10.7007	47.2167	57.1368	1462				0.0675
10.6418	45.9333	57.1383	1462				0.0677
10.4541	41.0167	57.1397	1462				0.06605
9.84628	39.6667	57.1411	1462				0.0622
9.33328	39.3333	57.1425	1462				0.0559333
9.18044	39.0667	57.1437	1462				0.0517833
8.95472	37.9	57.1448	1462				0.04635
8.86839	36.2667	57.1458	1462				0.0436333
8.6653	33.7333	57.1467	1462				0.0435333
8.62987	33.0833	57.1475	1462				0.0424
8.5003	33.7	57.1482	1462				0.0434167
8.7024	31.4	57.1487	1462				0.0405333
9.19937	32.0333	57.1492	1462				0.0372833
9.69954	34.9167	57.1496	1462				0.03515
9.65429	38.1833	57.1497	1462				0.0327
9.73162	38.65	57.1499	1462				0.0312167
9.73425	39.6333	57.1499	1462				0.0312667
9.55939	43.0167	57.1497	1462				0.0300667
9.66478	45.4667	57.1495	1462				0.0271333
10.2134	48.1667	57.1491	1462				0.0273
10.686	51.1333	57.1486	1462				0.0250333
11.264	52.1833	57.1479	1462				0.0252833
11.756	53.6	57.1472	1462				0.0262
12.0553	53.3	57.1464	1462				0.0254167
11.7536	52.9833	57.1454	1462				0.02455
11.8418	53	57.1444	1462				0.0236833
11.8988	52.8333	57.1432	1462				0.0241333
13.9489	55.1667	57.142	1462				0.02495
14.9066	60.5833	57.1408	1462				0.0227333
15.9091	67.3167	57.1396	1462				0.0238
15.8348	67.5	57.1384	1462				0.0256
15	67.7	57.1373	1462				0.02315
11.9486	66.05	57.1361	1462				0.0227833
9.9228	62.2	57.1349	1462				0.0229667
8.65851	55.9333	57.1337	1462				0.0226333
8.26272	51.7833	57.1325	1462				0.0212667
8.45523	46.35	57.1312	1462				0.0218833
8.80778	43.6333	57.13	1462				0.0239167
9.27851	43.5333	57.1287	1462				0.0234167
9.51609	42.4	57.1274	1462				0.0242833
9.701	43.4167	57.1261	1462				0.0278667
9.75189	40.5333	57.1248	1462				0.03305
9.79336	37.2833	57.1236	1462				0.0377833
9.71605	35.15	57.1225	1462				0.0402833
9.74869	32.7	57.1213	1462				0.0425333
9.59688	31.2167	57.1204	1462				0.0471167
9.32529	31.2667	57.1196	1462				0.0511667
8.93956	30.0667	57.119	1462				0.0511667
8.60572	27.1333	57.1185	1462				0.0516
8.30239	27.3	57.1183	1462				0.0493333
8.36687	25.0333	57.1182	1462				0.0477833
8.66601	25.2833	57.1183	1462				0.0443167
9.01902	26.2	57.1186	1462				0.0435333
9.1575	25.4167	57.1191	1462				0.04175
9.34688	24.55	57.1197	1462				0.04135
9.3051	23.6833	57.1206	1462				0.0398167
9.22006	24.1333	57.1214	1462				0.03835
9.10615	24.95	57.1226	1462				0.03465
9.16033	22.7333	57.1237	1462				0.0348333
8.95671	23.8	57.125	1462				0.03755
8.76171	25.6	57.1264	1462				0.0367167
8.74718	23.15	57.1278	1462				0.0363667
8.78597	22.7833	57.1292	1462				0.0399
8.76746	22.9667	57.1308	1462				0.0401333
8.96827	22.6333	57.1323	1462				0.0402333
9.16308	21.2667	57.1339	1462				0.041
9.18001	21.8833	57.1354	1462				0.0430167
9.0958	23.9167	57.1369	1462				0.0447333
8.81269	23.4167	57.1384	1462				0.0458
8.6123	24.2833	57.1398	1462				0.0466333
8.80589	27.8667	57.1411	1462				0.0459
9.57818	33.05	57.1424	1462				0.0496333
10.438	37.7833	57.1435	1462				0.0503833
10.8565	40.2833	57.1446	1462				0.0484333
11.9481	42.5333	57.1457	1462				0.0460167
12.3744	47.1167	57.1465	1462				0.0431833
12.2159	51.1667	57.1474	1462				0.0407333
12.094	51.1667	57.1482	1462				0.0385
12.3505	51.6	57.1488	1462				0.03485
11.6502	49.3333	57.1494	1462				0.0359
11.2549	47.7833	57.1499	1462				0.0351167
10.8715	44.3167	57.1503	1462				0.03335
10.3861	43.5333	57.1505	1462				0.0340333
10.1484	41.75	57.1508	1462				0.03275
10.0049	41.35	57.151	1462				0.0329
9.8342	39.8167	57.151	1462				0.0317333
9.63421	38.35	57.1511	1462				0.0310167
9.4921	34.65	57.1512	1462				0.03035
9.69673	34.8333	57.1513	1462				0.0301
9.7996	37.55	57.1514	1462				0.0299167
9.90167	36.7167	57.1515	1462				0.0288167
9.7768	36.3667	57.1516	1462				0.0288667
9.97301	39.9	57.1516	1462				0.03075
9.57794	40.1333	57.1516	1462				0.0284
9.52117	40.2333	57.1516	1462				0.02805
10.105	41	57.1516	1462				0.0292667
10.9003	43.0167	57.1514	1462				0.0299833
11.3687	44.7333	57.1514	1462				0.0296833
11.7752	45.8	57.1513	1462				0.02855
12.2088	46.6333	57.1512	1462				0.0280667
12.0893	45.9	57.151	1462				0.0289667
12.3222	49.6333	57.151	1462				0.0272333
11.8997	50.3833	57.1508	1462				0.0264333
11.752	48.4333	57.1507	1462				0.0257
11.32	46.0167	57.1506	1462				0.0264667
10.7191	43.1833	57.1505	1462				0.0246333
9.73169	40.7333	57.1504	1462				0.0236
9.28674	38.5	57.1504	1462				0.0216833
9.25661	34.85	57.1504	1462				0.0219333
9.19002	35.9	57.1504	1462				0.0232667
9.29609	35.1167	57.1504	1462				0.0220333
9.58624	33.35	57.1504	1462				0.0228167
10.0264	34.0333	57.1504	1462				0.0243
10.0778	32.75	57.1504	1462				0.0233333
10.0895	32.9	57.1504	1462				0.02225
9.89798	31.7333	57.1503	1462				0.02265
9.62089	31.0167	57.1503	1462				0.02245
9.34398	30.35	57.1502	1462				0.0229
9.11335	30.1	57.1502	1462				0.02225
8.98768	29.9167	57.1501	1462				0.0214167
9.09415	28.8167	57.1501	1462				0.0216
9.26252	28.8667	57.15	1462				0.02245
9.38023	30.75	57.1499	1462				0.0213167
9.50834	28.4	57.1499	1462				0.02125
9.66789	28.05	57.1498	1462				0.0217333
9.89354	29.2667	57.1497	1462				0.0214833
10.0995	29.9833	57.1497	1462				0.0209667
9.93882	29.6833	57.1496	1462				0.0229333
9.76307	28.55	57.1496	1462				0.0230333
9.58052	28.0667	57.1495	1462				0.0227833
9.21149	28.9667	57.1495	1462				0.0236
8.75052	27.2333	57.1494	1462				0.0240333
8.50347	26.4333	57.1493	1462				0.02105
8.25242	25.7	57.1493	1462				0.0197333
8.10973	26.4667	57.1492	1462				0.0182
7.95142	24.6333	57.1492	1462				0.0156833
7.85239	23.6	57.1492	1462				0.0135167
7.96186	21.6833	57.1492	1462				0.01265
8.10599	21.9333	57.1492	1462				0.0125333
7.99252	23.2667	57.1492	1462				0.0124667
7.95933	22.0333	57.1492	1462				0.0116
7.81235	22.8167	57.1492	1462				0.00931667
7.61989	24.3	57.1493	1462				0.00876667
7.02362	23.3333	57.1493	1462				0.00898333
6.51425	22.25	57.1494	1462				0.0086
5.91676	22.65	57.1495	1462				0.0085
5.27357	22.45	57.1496	1462				0.0071
4.71105	22.9	57.1497	1462				0.00756667
4.53429	22.25	57.1498	1462				0.00923333
4.12395	21.4167	57.1499	1462				0.00833333
3.96838	21.6	57.15	1462				0.00761667
3.98422	22.45	57.1501	1462				0.00723333
3.94898	21.3167	57.1502	1462				0.00736667
3.86525	21.25	57.1504	1462				0.0068
4.06766	21.7333	57.1505	1462				0.00693333
4.24592	21.4833	57.1508	1462				0.0081
4.32477	20.9667	57.151	1462				0.00746667
4.39164	22.9333	57.1512	1462				0.0066
4.45298	23.0333	57.1514	1462				0.00635
4.6042	22.7833	57.1516	1462				0.00666667
4.46674	23.6	57.1518	1462				0.00691667
4.23028	24.0333	57.1521	1462				0.00638333
3.91618	21.05	57.1523	1462				0.00513333
3.42251	19.7333	57.1526	1462				0.00395
2.83244	18.2	57.1529	1462				0.00465
2.3857	15.6833	57.1531	1462				0.00491667
2.06714	13.5167	57.1534	1462				0.00435
1.77278	12.65	57.1538	1462				0.00408333
1.68867	12.5333	57.154	1462				0.0035
1.66922	12.4667	57.1544	1462				0.00313333
1.65353	11.6	57.1547	1462				0.00271667
1.68405	9.31667	57.1549	1462				0.0029
1.80826	8.76667	57.1552	1462				0.00355
1.9132	8.98333	57.1555	1462				0.00333333
1.9359	8.6	57.1557	1462				0.00273333
1.93141	8.5	57.156	1462				0.00233333
1.93242	7.1	57.1561	1462				0.00288333
1.92154	7.56667	57.1562	1462				0.00323333
1.92115	9.23333	57.1564	1462				0.00298333
1.97163	8.33333	57.1566	1462				0.00245
1.98997	7.61667	57.1568	1462				0.00266667
1.95566	7.23333	57.1569	1462				0.00258333
1.92234	7.36667	57.157	1462				0.0026
1.8888	6.8	57.1572	1462				0.00281667
1.80898	6.93333	57.1573	1462				0.002
1.7656	8.1	57.1574	1462				0.00198333
1.75328	7.46667	57.1574	1462				0.00245
[truncated: 5,886 more rows]

## Sheet: Figure 4
	Total CO2e surface mining	Total CO2e surface mining
	(This study); Mt	(reported); Mt
	47.2 +/- 4.0	28..8
	further detailed quantities which underly the calculations used to derive Figure 4 are provided in data for supplamentary tables in this file.

## Sheet: Figure S1a-c
	Images in these Figures are derived with TERRA. Underlying CO2 concentration data is freely available on ECCC oil sands data portal (see data availability section of manuscript)
	TERRA algrorithm is also freely available as part of this submission

## Sheet: Figure S2
	Images in these Figures are derived with TERRA. Underlying CO2 concentration data is freely available on ECCC oil sands data portal (see data availability section of manuscript)
	TERRA algrorithm is also freely available as part of this submission
	Figure S2D
	Total of screen flights (t /hr):			8672 +/- 1175
	Sum of facilty flights (t/hr):			4117 +/- 227
	(see Supp Table 1)

## Sheet: Figure S3
	Figure S3a
	Image in this Figure is derived with TERRA. Underlying SO2 concentration data is freely available on ECCC oil sands data portal (see data availability section of manuscript)
	TERRA algrorithm is also freely available as part of this submission
	Figure S3b
	SML		SUN		CNRL		SAJ
	CO2	NOx	CO2	NOx	CO2	NOx	CO2	NOx
	1.13606	scroll down	1.38385	scroll down	8.68872	scroll down	2.94709	scroll down
	1.62025		1.3338		8.87352		3.16744
	2.14052		1.35235		8.99117		3.20198
	2.16001		1.55515		9.04572		4.28407
	2.06179		1.6042		9.16491		11.8705
	2.12229		1.6663		9.20246		18.2736
	2.18578		1.8521		9.247		18.0958
	2.14706		1.55815		9.34715		22.6511
	2.13838		4.22065		9.45629		29.9946
	2.16728		13.087		9.54793		33.7007
	2.34693		19.6904		9.60202		39.5193
	2.62325		22.0669		9.66561		31.4182
	2.6497		25.9788		11.5189		11.593
	2.55998		29.8766		16.6806		3.23439
	2.62054		36.9678		23.0712		1.55233
	2.52135		28.088		30.7497		1.10716
	2.42516		7.8721		38.3867		0.894349
	2.31346		1.2972		32.1493		0.897834
	2.06751		0.403854		15.3541		0.889818
	1.97528		0.176004		7.21136		0.711553
	1.89056		0.129454		6.55835		0.708036
	1.73719		0.0333537		6.37003		0.83422
	1.63689		0.0609037		6.26186		0.638403
	1.56216		0.0804037		6.27189		0.609335
	1.5109		0.0759037		6.47866		0.754517
	3.04702		0.0849037		6.59479		0.732948
	6.36331		-0.0603463		6.51566		0.772479
	14.315		-0.0813463		6.54419		0.85811
	21.4399		-0.101346		6.55617		0.822039
	22.5808		-0.0577963		6.5231		0.628217
	23.1404		0.0333537		6.39088		0.414394
	23.6164		0.0288537		6.29871		0.369318
	24.4243		0.0518537		6.34274		0.45439
	23.2505		0.0403537		6.35877		0.564009
	13.3983		0.0509037		6.3012		0.553975
	3.03575		0.0974537		6.32618		0.514387
	0.359045		0.0563537		6.32416		0.560397
	0.0404161		0.0919037		6.25604		0.557854
	-0.0262665		0.109454		6.26151		0.519758
	0.0654325		0.0248537		6.23444		0.434558
	0.145359		0.0629037		6.18931		0.353905
	0.0245274		0.178054		6.09619		0.438
	-0.143374		0.321254		6.07916		0.375841
	-0.183576		0.343304		6.16523		0.240582
	-0.0384163		0.273204		6.13716		0.317621
	0.0842831		0.273204		6.28188		0.339559
	0.118355		0.368854		6.36095		0.496245
	0.198485		0.393354		6.11752		0.66193
	0.382814		0.370804		5.88869		0.683913
	0.461486		0.374354		5.95276		0.693345
	0.319247		0.319304		6.31828		0.648674
	0.21356		0.259204		6.43746		0.566001
	0.40339		0.188104		6.34178		0.351626
	0.702391		0.214154		6.33475		0.163749
	0.843166		0.0969537		6.32317		0.358468
	0.854337		-0.0337463		6.25248		0.614285
	0.910607		0.110954		6.11925		0.550099
	0.786077		0.291204		6.12077		0.450861
	0.556915		0.408404		6.08219		0.49882
	0.691832		0.349304		5.82626		0.533776
	0.843294		0.312254		5.57137		0.50613
	0.910223		0.363354		5.70054		0.493532
	0.905572		0.303254		5.97691		0.472934
	0.979585		0.314754		5.85967		0.498334
	1.12774		0.420404		6.00384		0.456133
	1.11166		0.353804		6.42695		0.532681
	1.04961		0.361034		6.55612		0.575678
	1.04111		0.394878		6.56008		0.520976
	1.09017		0.450272		6.62514		0.623023
	1.15778		0.372466		6.54045		0.75462
	1.1453		0.19951		6.47581		0.757517
	1.15832		0.160754		6.59347		0.606714
	1.18635		0.215097		6.66253		0.42181
	1.20897		0.300491		6.71609		0.556406
	1.31519		0.337335		6.70555		0.834252
	1.24574		0.396729		6.44761		0.845148
	1.13828		0.422073		6.02842		0.785944
	1.18803		0.412867		5.40943		0.711239
	1.21028		0.411161		4.99828		0.657534
	1.208		0.345355		4.91114		0.630379
	1.26828		0.282049		4.62315		0.681373
	1.38066		0.258793		4.48035		0.737368
	1.51361		0.347737		4.67811		0.750262
	1.4999		0.373081		5.20387		0.746605
	1.53624		0.190125		5.39963		0.679899
	1.50401		0.175919		5.1262		0.570642
	1.83637		0.252813		4.90887		0.460384
	2.23892		0.360757		4.4812		0.495327
	2.09422		0.402601		4.03348		0.59537
	2.15387		0.307745		3.81217		0.486612
	2.05084		0.325589		3.56981		0.394854
	1.9043		0.388983		3.26131		0.691696
	1.89049		0.437327		3.27381		0.844837
	1.84743		0.431621		3.50816		0.714529
	1.93824		0.331265		4.11157		0.69387
	1.81724		0.259959		4.6369		0.735311
	1.89605		0.284303		4.70203		0.749252
	2.22579		0.286597		4.83828		0.717093
	2.36873		0.289891		4.71918		0.722484
	2.29938		0.272185		4.4864		0.719874
	2.14245		0.197879		4.39832		0.688715
	2.10312		0.121573		4.33978		0.662555
	1.97117		0.128867		4.34985		0.622895
	1.85734		0.179211		4.38498		0.646336
	1.88922		0.161005		4.50825		0.744376
	1.89106		0.205849		4.73117		0.947066
	1.934		0.278243		4.72624		0.953956
	1.98941		0.232487		4.41386		0.769595
	2.0023		0.145681		4.15703		0.682835
	1.95265		0.0743747		4.01739		0.629624
	1.8826		0.0726687		3.87976		0.629513
	1.93579		-0.119337		3.78868		0.612401
	2.02558		-0.257743		3.65304		0.611289
	2.06936		-0.0170493		3.54546		0.630176
	2.09627		0.0513446		3.56708		0.637062
	2.11727		-0.0435114		4.0829		0.690048
	2.07318		0.0158326		4.50256		0.699483
	1.97013		0.0631766		4.46607		0.587668
	1.8728		0.0900206		4.33793		0.494902
	1.92169		0.00571454		3.98394		0.498286
	2.07031		-0.00799148		3.73065		0.506169
	2.1183		0.0804525		3.5745		0.458502
	1.71567		0.0616965		3.49342		0.463886
	1.35026		0.0364405		3.57711		0.528369
	1.7821		0.0512844		3.61125		0.580353
	1.83745		0.128678		3.61133		0.663336
	1.11321		0.154022		3.62746		0.69377
	0.713499		0.136316		3.6035		0.659603
	0.706911		0.15211		3.60158		0.614887
	0.957238		-0.00884566		3.6192		0.58477
	1.18415		-0.0641017		3.60323		0.609704
	1.48368		0.125492		3.6053		0.586537
	1.88938		0.111736		3.58388		0.55037
	2.11179		-0.0517197		3.52335		0.563253
	2.24059		-0.103476		3.49886		0.494536
	2.26442		0.00946822		3.36473		0.457869
	2.32633		0.0608122		3.10589		0.459251
	2.25613		-0.0515438		2.92171		0.435583
	2.25962		-0.0857998		3.07903		0.406915
	2.32616		-0.0319059		3.363		0.341747
	1.88953		0.0244881		3.44267		0.307079
	1.45494		0.146432		3.42724		0.29691
	1.33283		0.0686261		3.26405		0.249241
	1.67495		-0.0367299		3.03777		0.241622
	2.1984		0.00311403		2.89514		0.263003
	2.35031		0.016958		2.8186		0.232333
	2.43861		0.076352		2.80517		0.232212
	2.44726		0.105196		2.80473		0.297692
	2.41336		0.07844		2.8228		0.305621
	2.42698		0.0531839		2.82036		0.471749
	2.56227		-0.00662209		2.84848		0.619827
	2.59588		-0.0864281		2.90309		0.565605
	2.4767		-0.0280341		2.89565		0.602033
	2.4101		0.0543599		2.87722		0.62646
	2.37953		0.0431538		2.86729		0.486136
	2.37794		0.110548		2.86986		0.202612
	2.37224		0.169442		2.90648		0.0863373
	2.29937		0.156236		2.90154		0.120262
	2.45322		0.18408		2.93165		0.240286
	2.64663		0.169324		3.02281		0.32726
	2.47998		0.111518		3.0223		0.295583
	2.30731		0.148412		2.96225		0.218355
	2.25127		0.191756		2.88572		0.121577
	2.26275		0.14495		2.85533		0.0903986
	2.42841		0.173294		2.90305		0.11132
	2.62355		0.195138		2.93269		0.13624
	2.67096		0.120832		2.95685		0.12961
	2.71681		0.112126		2.96959		0.0823799
	2.7711		0.17502		2.92874		0.00759927
	2.77524		0.242414		2.95117		0.00846827
	2.68861		0.192658		2.93868		-0.0402131
	2.6084		0.189951		2.85212		-0.0257948
	2.52362		0.258345		2.84628		0.063223
	2.28412		0.300189		2.884		0.126191
	2.29948		0.196833		2.90317		0.262258
	2.44628		0.0744274		2.91685		0.311174
	2.42574		0.0727214		2.871		0.23089
	2.45074		0.0645154		2.82919		0.14316
	2.49715		0.114359		2.86949		0.20513
	2.44878		0.149703		2.9644		0.409799
	2.56767		0.0333473		3.05384		0.417174
	2.69651		-0.144109		3.09218		0.363453
	2.64047		-0.266015		3.08993		0.401431
	2.63286		-0.385371		3.09823		0.43686
	2.65175		-0.302427		3.1176		0.367638
	2.65561		-0.0252328		3.11494		0.162715
	2.58585		0.186861		3.1003		0.243192
	2.47749		0.111055		3.18982		0.334719
	2.46932		0.00469914		3.55874		-0.038455
	2.55479		-0.0701069		3.73436		-0.24538
	2.42389		-0.129413		3.40875		-0.107305
	2.25641		-0.0315189		3.16229		-0.12798
	2.28468		0.0343751		3.21674		-0.304856
	2.11313		0.093769		3.30924		-0.403133
	1.92212		0.115613		3.35325		-0.303611
	1.92886		0.028307		3.32566		-0.213088
	1.92402		-0.038499		3.69012		-0.173667
	1.86818		-0.018205		4.09666		-0.152796
	1.79023		0.0336889		4.16115		-0.177975
	1.77967		0.0895829		4.12905		-0.105455
	1.70881		0.141427		3.97781		-0.0715351
	1.67598		0.0626209		3.84208		-0.132766
	1.71764		-0.111835		3.85754		-0.107846
	1.67214		-0.0319412		4.13441		-0.0899777
	1.70319		0.102553		4.52298		-0.0916093
	1.78474		0.0938468		4.7743		-0.0191413
	1.76955		0.0530908		4.82788		0.0107763
	1.74332		0.0453848		4.83942		-0.0379065
	1.74561		0.0456787		4.87143		-0.0285396
	1.7424		0.122073		4.97511		-0.0817736
	1.623		0.227517		5.00421		-0.0919088
	1.58668		0.209311		4.86053		0.0537051
	1.6715		0.0769047		4.60579		0.119668
	1.64115		-0.0385014		4.10019		0.0649298
	1.36541		-0.111807		3.64869		0.0156905
	1.18076		-0.132013		3.51971		-0.0234997
	1.26349		-0.0621194		4.02718		0.030959
	1.16392		-0.0347754		4.66436		0.190067
	0.993178		0.0211185		5.01016		0.227473
	0.951616		0.0809625		5.19222		0.350979
	0.960078		0.132356		5.14737		0.459484
	0.982068		0.23385		5.15713		0.341689
	0.984006		0.239644		4.90353		0.221393
	0.950886		0.186838		4.23927		0.175697
	0.961811		0.183632		3.46532		0.165001
	0.971733		-0.0258736		3.01891		0.0787041
	0.952142		-0.24993		2.9035		-0.0250931
	0.665064		-0.164536		2.88769		0.000809439
	0.585775		0.109658		2.97002		-0.0118384
	0.759335		0.335302		3.6508		-0.0139867
	0.694475		0.435246		4.64453		0.0945147
	0.594539		0.32039		4.90211		-0.0443844
	0.477032		-0.0994158		4.27439		-0.221784
	0.409022		-0.398072		3.59161		-0.183834
	0.505726		-0.221028		3.36301		-0.320185
	0.664505		0.0271162		3.24208		-0.339396
	0.692524		0.0685102		3.14275		-0.174817
	0.621385		0.0698541		3.20172		-0.0507936
	0.53969		-0.00500187		3.56666		0.0301224
	0.55056		-0.0503079		4.1464		0.0359379
	0.608498		-0.144114		4.64154		-0.0238472
	0.588254		-0.52087		4.92189		-0.0285329
	0.606547		-0.842076		4.92829		0.046382
	0.660437		-0.890832		4.47798		0.0406975
	0.589625		-0.560538		3.93256		-0.0415865
	0.49176		-0.114594		3.50978		-0.0312699
	0.439431		0.18665		3.15955		0.191397
	0.429176		0.432794		3.03867		0.389015
	0.420868		0.502688		3.00886		0.576583
	0.429907		0.459932		2.93998		0.708102
	0.456455		0.460226		3.03286		0.509621
	0.407331		0.44052		3.19778		0.297641
	0.347124		0.219514		3.14141		0.208862
	0.350724		0.0535578		2.90328		0.120533
	0.334131		0.131952		2.71526		0.0147039
	0.17733		0.206346		2.65995		-0.10568
	0.0519927		0.20464		2.64363		-0.0232675
	0.038977		0.0847337		2.65787		0.107742
	0.224214		-0.282022		2.60751		0.138088
	0.433015		-0.762928		2.6478		0.167915
	0.173335		-0.788684		2.74269		0.222777
	-0.220039		-0.32519		2.75094		0.190463
	-0.432182		0.180404		2.65304		0.142082
	-0.503623		0.482148		2.58719		0.145792
	-0.462904		0.461892		2.54539		0.201086
	-0.653525		0.492736		2.46452		0.227317
	-0.760485		0.30323		2.43618		0.234987
	-0.548485		0.0992235		2.40784		0.261197
	-0.623875		0.205718		2.39603		0.231798
	-0.767353		0.168961		2.37913		0.208885
	-0.768166		-0.242395		2.40628		0.205515
	-0.83858		-0.202051		2.40685		0.189639
	-0.908017		0.276493		2.34179		0.276404
	-0.936895		0.306837		2.24266		0.380161
	-0.868613		0.290081		2.12797		0.368706
	-0.863427		0.355975		1.99625		0.337739
	-0.898291		0.327269		1.86303		0.309813
	-0.884054		0.228413		1.7904		0.416533
	-0.918425		0.154057		1.90201		0.657938
	-0.850679		0.281051		2.09128		0.717585
	-0.685322		0.442095		2.17039		0.766678
	-0.721302		0.423889		2.2144		0.890414
	-0.893014		0.375133		2.36005		0.902996
	-0.917021		0.375927		2.87025		1.09428
	-0.890918		0.257021		3.47259		1.28255
	-0.936902		0.0269652		3.09896		1.25358
	-0.773075		-0.141491		2.31873		1.32121
	-0.822587		-0.229347		2.10083		1.37929
	-1.09344		-0.180453		2.05263		1.29722
	-1.10133		0.0672411		2.03548		1.3253
	-1.07815		0.255335		2.04287		1.44953
	-1.00942		0.316229		2.0638		1.5412
	-0.804974		0.252423		2.05918		1.45758
	-0.371669		0.059917		2.1036		1.35194
	-0.253804		-0.137089		2.14201		1.40304
	-0.530029		-0.490345		2.08427		1.56479
	-0.565394		-0.741951		1.97797		1.61133
	-0.719958		-0.866307		1.84861		1.46807
	-0.985672		-0.651663		1.89047		1.51815
	-1.08513		-0.175669		1.89832		1.56221
	-1.00985		0.0900249		1.77596		1.50057
	-0.986606		0.151919		1.73413		1.50852
	-1.01746		0.178763		1.69936		1.54602
	-0.913098		0.236157		1.61402		1.5144
	-0.847782		0.105751		1.42446		1.41718
	-0.83251		-0.0587052		1.16878		1.39506
	-1.02554		-0.0679113		1.09387		1.40147
	-1.27421		-0.00451727		1.20219		1.41893
	-1.29053		0.0523267		1.303		1.52851
	-1.13155		0.139771		1.44741		1.59698
	-0.936492		0.133065		1.8196		1.41154
	-0.89166		0.0682586		2.09358		1.1991
	-0.946952		0.0821026		2.20123		1.0437
	-1.07777		0.0808966		2.60719		0.931845
	-1.09391		0.103691		3.07508		0.993788
	-0.761044		0.0373846		3.68915		1.05673
	-0.701561		-0.0484215		4.10944		1.04508
	-0.934515		0.0725225		3.23776		0.94627
	-1.02826		0.103584		2.02252		0.833465
	-1.10098		0.0492494		1.5399		0.816804
	-0.906245		0.181165		1.83441		0.839644
	-0.574795		0.29003		2.46189		0.909582
	-0.452681		0.344846		3.09287		0.902418
	-0.389106		0.384161		3.0974		0.854145
	-0.397621		0.307777		2.71483		0.898016
	-0.490726		0.270442		3.06838		0.929887
	-0.65047		0.365308		3.74997		0.936249
	-0.579853		0.380023		4.13912		0.905547
	-0.399025		0.269589		4.14368		0.913334
	-0.568736		0.187204		3.65798		0.906061
	-0.668335		0.28707		2.42969		0.807679
	-0.258169		0.428485		1.39319		0.813993
	0.0143389		0.455751		1.545		0.869346
	-0.218362		0.456016		2.35327		0.837035
	-0.352871		0.515832		2.67478		0.782664
	-0.293038		0.560597		2.27779		0.768836
	-0.354893		0.512713		1.99746		0.805602
	-0.393193		0.463378		2.29343		0.813316
	-0.290339		0.492144		3.40215		0.781979
	-0.24612		0.621059		4.24652		0.778689
	-0.394642		0.761024		3.48295		0.804949
	-0.414002		0.85289		2.37687		0.72356
	-0.234548		0.876155		2.82315		0.620091
	-0.0505754		0.865871		3.43063		0.673345
	0.164832		0.923686		2.49781		0.665999
	0.342019		0.997502		1.35969		0.612554
	0.443068		1.07382		0.959678		0.637259
	0.423435		1.03598		0.969764		0.714014
	0.152388		1.00515		0.992852		0.730669
	-0.237887		1.00686		1.03549		0.686774
	-0.489529		0.998079		1.64703		0.57778
	-0.374684		1.08144		1.74477		0.460785
	-0.159176		1.11771		1.08137		0.456941
	-0.147005		1.11543		0.808063		0.517647
	-0.0748053		1.11569		0.691459		0.547853
	0.0149201		1.11541		0.662507		0.581059
	0.0244848		1.04152		0.669155		0.633265
	-0.372065		0.933088		0.676255		0.358521
	-0.840717		0.916253		0.683856		0.0687765
	-0.787237		0.932519		0.703508		0.0373823
	-0.598651		1.00488		0.691544		0.0304882
	-0.482174		1.09125		0.648561		-0.0204059
	-0.141908		0.917715		0.56703		-0.0608001
	0.235865		0.541331		0.559551		-0.0170941
	0.360727		0.017746		0.648774		0.000612484
	0.413448		-0.422189		0.690448		-0.0297804
	0.427547		-0.179123		0.698524		-0.116273
	0.400575		0.581742		0.687051		-0.129614
	0.429164		1.06921		0.65758		-0.0643557
	0.469726		1.14857		0.644661		-0.0952463
	0.446182		1.05164		0.630737		-0.124636
	0.472724		0.545604		0.645813		-0.0954259
	0.558359		0.20682		0.56224		0.0514851
	0.449681		0.0608353		0.670518		0.167797
	0.218788		-0.183299		1.0747		0.0908588
	-0.0556826		0.0998163		1.47538		0.106071
	-0.261083		0.527682		1.5616		0.158783
	0.0828038		0.194947		1.17408		0.119396
	0.430234		-0.345137		0.718964		0.104058
	0.399551		-0.439072		0.472693		0.0746708
	0.318731		-0.420306		0.413673		0.0582835
	0.210375		-0.330941		0.403202		0.133046
	0.0654517		-0.284625		0.412332		0.191309
	-0.236289		-0.30596		0.420461		0.201472
	-0.123572		-0.265694		0.430041		0.200135
	0.282454		-0.234429		0.41507		0.228848
	0.350403		-0.232213		0.3941		0.256062
	0.408814		-0.209448		0.390679		0.288275
	0.566247		-0.159132		0.396259		0.220839
	0.411362		-0.080267		0.440889		0.147403
	-0.0949291		-0.0410015		0.468519		0.188617
	-0.23842		-0.022786		0.433051		0.157231
	-0.0951689		0.000479435		0.355533		0.162395
	-0.0256428		0.00424492		0.327067		0.192137
	0.0622077		0.0124604		0.334151		0.102258
	0.142743		0.00367588		0.304186		0.131033
	0.248143		-0.0206086		0.345322		0.22891
	0.302805		-0.0138932		0.408509		0.207087
	0.2324		-0.00117768		0.443647		0.242365
	0.0423644		0.0165878		0.407686		0.283692
	0.135033		0.0448533		0.695725		0.22582
	0.273197		0.0630688		1.32577		0.0928484
	0.0807687		0.0838342		1.99686		0.0915769
	0.102587		0.1036		2.31295		0.195456
	0.112812		0.0662652		2.27549		0.232741
	-0.173937		0.0459807		2.32763		0.186437
	0.0620819		0.0902962		1.80947		0.168683
	0.483186		0.111062		0.957811		0.245529
	0.494959		0.112277		0.490702		0.245276
	0.38342		0.132993		0.366093		0.189923
	0.33881		0.140208		0.363634		0.33187
	0.535027		0.127924		0.585575		0.430777
	0.69062		0.118639		1.31427		0.317348
	0.71943		0.133905		2.07346		0.244532
	0.797238		0.18122		2.5012		0.307916
	0.853864		0.207985		2.75769		0.3763
	0.851012		0.202701		2.72673		0.341534
	0.917361		0.206916		2.21207		0.371869
	1.03816		0.232682		1.45656		0.451303
	1.01401		0.222397		1.12765		0.469639
	1.09079		0.219613		1.60895		0.463425
	1.3728		0.245378		2.27154		0.509262
	1.55199		0.329244		2.73083		0.58665
	1.7044		0.429609		2.96427		0.682088
	2.00086		0.436825		2.85216		0.728428
	2.0138		0.49364		2.4817		0.657606
	1.94899		0.604506		1.99609		0.706971
	2.48101		0.664821		1.75028		0.970127
	3.04748		0.725137		1.74787		1.13662
	3.22538		0.861552		1.84911		1.17641
	3.17437		0.936918		2.08755		1.04445
	2.93047		0.907583		2.22334		1.04319
	2.61251		0.902299		2.11929		1.26525
	2.08622		0.907564		1.99418		1.25088
	1.54336		0.92383		1.87157		1.16591
	1.44165		0.930545		1.62981		1.12152
	1.53572		0.892211		1.26785		1.23736
	1.5121		0.797276		1.08319		1.35667
	1.31311		0.782942		0.97163		1.37677
	1.06508		0.850307		0.676271		1.32475
	1.14954		0.934172		0.593712		1.28777
	1.26449		0.913338		0.792104		1.36092
	1.19972		0.864003		1.12519		1.36244
	1.17898	4.54	0.909319		1.49984		1.27283
	1.20121	4.88	0.936084		1.77033		1.25581
	1.51239	5.43	0.9518		1.99077		1.30683
	1.59716	5.175	0.979065		2.25626		1.34735
	1.21213	4.54	0.818081		2.45915		1.38338
	1.45206	5.39	0.535846		2.52785		1.32126
	1.96183	5.985	0.326262		2.47384		1.34778
	2.09899	8.885	0.163777		2.36928		1.24561
	7.19005	14.225	0.129443		1.95327		1.35779
	14.2961	16.6	0.173208		1.28387		1.59862
	16.2314	21.67	0.281574		0.876314		1.53598
	11.1245	13.905	0.426539		0.67261		1.52594
	5.56586	10.425	0.538955		0.528007		1.5239
	6.27405	9.08	0.48807		0.446506		1.4082
	11.0042	9.895	0.352086		0.460105		1.35056
	17.2591	13.1	0.313751		0.452156		1.37857
	17.9792	14.765	0.221831		0.453258		1.33548
	12.3893	11.265	0.211043		0.559561		1.32489
	8.38416	9.855	0.194705		0.688366		1.3674
	7.55273	9.905	0.197917		0.824171		1.26571
	7.91256	12.7	0.235679		1.17533		1.27117
	10.3425	13.575	0.235891		2.07029		1.38383
	8.85203	7.985	0.208603		2.44444		1.29167
	5.01249	7.465	0.183225		2.083		1.23797
	6.03472	11.2	0.211885		1.95141		1.24637
	6.50154	10.925	0.246084		1.85087		1.22272
	4.87971	9.675	0.243721		3.19548		1.11298
	4.38203	7.62	0.257889		8.57714		1.19103
	4.34051	5.625	0.269032		8.94785		1.21693
	4.21088	4.51	0.266612		4.82626		1.15674
	3.79276	3.765	0.263689		3.46382		1.19672
	4.00453	3.73	0.266263		2.32423		0.989806
	4.50267	3.675	0.218207		2.0184		1.03874
	4.51753	3.715	0.157151		2.06111		1.37863
	4.57397	3.77	0.0995751		2.14882		1.62941
	4.51524	3.6	-5.48262e-05		2.16494		1.6999
	4.76945	4.275	-0.0375907		1.95675		1.6482
	6.00461	5.19	0.00646903		1.76206		1.65609
	8.0665	5.31	0.0250277		1.74163		1.62998
	8.79544	6.295	0.051081		1.6887		1.65091
	8.16526	6.085	0.092131		1.58566		1.79448
	7.81647	6.425	0.054581		1.57473		1.89547
	7.4672	6.455	-0.002019		1.4822		1.89734
	7.58101	5.99	-0.061119		1.29706		1.89571
	8.50491	6.605	-0.061619		1.23308		1.89357
	9.00463	7.01	-0.075619		1.1701		1.89944
	9.0642	7.14	-0.201269		0.986969		1.88681
	9.46429	7.62	-0.256369		0.821838		1.88717
	10.3451	8.66	-0.231869		0.783408		2.02274
	9.06903	8.06	-0.220869		0.795028		2.06671
	7.06287	5.685	-0.189319		0.807148		1.88927
	6.8804	5.395	-0.185319		0.780718		1.93069
	8.18715	5.82	-0.198319		0.661189		2.04176
	10.0617	7.725	-0.131219		0.507109		6.49182
	10.7489	8.915	-0.047619		0.45463		17.4811
	11.6154	10.82	-0.015569		0.402152		21.3178
	13	11.75	0.007981		0.279073		17.2125
	13.0516	11.42	0.038531		0.240145		22.322
	12.1668	11.555	0.029031		0.310867		35.3539
	10.4642	10.475	0.004031		0.38359		42.0583
	8.74906	8.645	-0.066069		0.460863		45.5559
	8.79503	9.775	-0.089619		0.600187		44.5158
	11.1704	11.56	-0.077119		0.782062		41.3158
	14.3541	14.375	-0.087119		0.831787		46.479
	17.1341	16.73	-0.104619		0.758313		42.8449
	17.5645	17.12	-0.078119		0.713884		34.1562
	13.2337	15.375	0.027531		0.8532		28.445
	9.0316	12.985	0.094131		1.13221		15.9331
	7.41985	10.64	0.127181		1.26652		7.04116
	6.727	9.33	0.135231		1.38884		5.60288
	5.93198	8.235	0.112681		1.5552		4.52866
	5.20549	7.625	0.063581		1.62291		3.67423
	6.34226	8.12	0.027031		1.65707		3.45581
	6.45252	7.815	0.009531		1.63714		3.22384
	5.13661	7.225	0.003031		1.43895		3.24271
	4.97387	7.27	3.1e-05		0.825666		3.32124
	5.43357	8.275	-0.011019		0.175832		2.99817
	6.34094	7.81	-0.004519		-0.0539023		2.65605
	5.6754	7.1	-0.005019		-0.096886		2.94434
	6.14397	8.155	-0.030569		-0.0221691		2.93317
	9.99362	10.525	-0.057569		0.0520982		2.60055
	11.2339	15.035	-0.059069		-0.0444339		2.58244
	9.64882	12.91	-0.071619		-0.188566		2.45262
	7.94504	10.53	-0.053119		-0.159897		2.45701
	7.03942	10.115	-0.052619		-0.0545774		2.34675
	7.1418	9.815	-0.072619		-0.082008		2.05569
	7.72583	11.385	-0.019519		-0.100938		2.04958
	6.50008	10.435	0.058581		-0.114818		1.94082
	4.50012	7.64	0.212831		-0.191798		1.68781
	4.46304	6.54	0.417631		-0.150128		1.67066
	4.40741	6.325	0.545281		-0.058907		1.69211
	5.00124	6.935	0.618931		-0.033236		1.77266
	5.98666	7.685	0.703081		0.0605352		1.94081
	7.70868	8.1	0.748131		0.0776566		1.89616
	9.5704	9.495	0.790681		0.0186783		1.71931
	9.79968	11.02	0.830231		-0.0062497		1.69067
	8.41505	7.045	0.777681		-0.0812274		1.69658
	4.46157	4.67	0.719581		-0.110104		1.66444
	2.34335	3.88	0.709531		-0.0679308		1.71895
	4.86357	4.795	0.690531		-0.0187565		1.81051
	6.35424	5.06	0.622931		0.0304685		1.79188
	7.19646	6.775	0.493231		0.0836941		1.77824
	8.71319	8.715	0.379081		0.0477704		1.77065
	9.84731	9.425	0.331481		-0.0552527		1.73402
	11.6529	11.06	0.344981		-0.089675		1.67983
	8.94831	9.08	0.404081		-0.0620468		1.59864
	3.59773	4.88	0.413131		-0.0989678		1.45986
	1.5406	3.35	0.343531		-0.178938		1.39517
	0.999223	1.975	0.302431		-0.296508		1.45219
	0.877496	1.215	0.270881		-0.386027		1.5142
	0.677669	0.57	0.180781		-0.258196		1.45952
	1.07569	0.275	0.091681		-0.0116644		1.43438
	1.32651		0.046081		0.316468		1.5435
	0.746087		-0.009019		0.4673		1.52286
	0.87771		-0.110669		0.317683		1.38907
	1.55318		-0.196819		-0.0407338		1.37449
	2.03086		-0.227369		-0.27445		1.43
	2.42738		-0.226869		-0.265266		1.53057
	2.6962		-0.200319		-0.270632		1.58053
	2.79327		-0.179269		-0.234447		1.52335
	2.80925		-0.141219		-0.171211		1.51826
	2.86627		-0.024569		-0.209631		1.63038
	2.92279		0.025531		-0.233558		1.75349
	2.88221		-0.006469		-0.177888		1.72935
	2.88719		-0.010469		-0.166724		1.57802
	2.88111		0.003031		-0.217665		1.56643
	2.69828		-0.006019		-0.243615		1.6565
	2.31516		-0.0611223		-0.264074		1.69496
	1.93353		-0.087681		-0.269483		1.46903
	1.6365		-0.0350896		-0.152696		1.17299
	1.24132		0.0625518		-0.101066		1.20696
	0.893246		0.190743		-0.132038		1.37062
	0.692869		0.249834		-0.233118		1.47418
	0.629742		0.278376		0.0443308		1.4801
	0.824514		0.353966		0.301276		1.55866
	0.923087		0.4095		0.421015		1.44443
	0.82586		0.447076		0.696438		1.18844
	0.725633		0.459581		0.739003		1.00861
	0.626455		0.493557		0.608314		0.581871
	0.895828		0.70828		0.640375		0.259286
	1.39		0.7933		0.842183		0.62625
	1.73947		0.652007		0.827141		0.783914
	1.90715		0.563289		0.6499		0.467379
	1.92862		0.468494		0.589859		0.489293
	1.77284		0.437773		0.801668		0.748608
	1.47331		0.521193		1.20078		0.840672
	1.37259		0.825932		1.50524		0.721887
	0.90131		1.36952		1.5593		0.865001
	0.818133		1.72978		1.56536		0.946565
	1.28331		1.87864		1.58242		0.72918
	1.32583		2.14112		1.59743		0.513744
	1.24565		2.29444		1.56539		0.478609
	1.61062		1.67751		1.4813		0.623273
	1.93305		1.44509		1.40266		0.485988
	1.79782		1.6763		1.32002		0.275052
	1.77974		1.25341		1.18784		0.422166
	1.71606		1.62918		1.0146		0.632431
	1.58979		2.51371		0.882411		0.349445
	1.55116		2.82532		0.800274		0.0459098
	1.58868		0.136103		0.712687		0.334274
	1.61466		0.145614		0.65365		0.618589
	1.63463		0.295375		0.658665		0.649053
	1.62205		0.370986		0.661679		0.586367
	1.59542		0.392997		0.581094		0.630832
	1.57685		0.429058		0.43436		0.792496
	1.58332		0.296869		0.308176		0.881061
	1.36394		-0.0566696		0.203543		1.02518
	1.33081		-0.326059		0.11091		0.98149
	1.43994		-0.277947		0.103928		0.708504
	1.42886		-0.147736		0.110446		0.579218
	1.43178		-0.0726254		0.0654145		0.549583
	1.19941		0.213836		0.00183383		0.517997
	1.01308		0.411147		0.00635462		0.599562
	0.846251		0.418158		0.0629768		0.322026
	0.608824		0.509319		0.0574959		-0.0270594
	0.509147		0.62448		0.0820608		0.245255
	0.52962		0.547341		0.156672		0.52157
	0.569592		0.351552		0.201733		0.510484
	0.623115		0.356563		0.223291		0.410748
	0.874938		0.460224		0.221797		0.377613
	1.01661		0.495785		0.121653		0.515727
	0.950983		0.616496		0.0385585		0.766042
	0.949406		0.368657		0.0680647		0.709856
	1.01693		0.0682182		0.0805681		0.421321
	1.06845		0.268029		0.0440186		0.255485
	1.01032		0.51989		0.0710693		0.235899
	0.957247		0.630051		0.157717		0.205814
	0.89516		0.642112		0.183213		0.196678
	0.850624		0.614573		0.108609		0.393893
	0.830031		0.521935		0.0385047		0.231057
	0.79938		0.464346		0.0439969		-0.0679785
	0.780693		0.444307		0.145633		0.048636
	0.761494		0.447318		0.269315		0.38605
	0.784483		0.484879		0.347449		0.628815
	0.857088		0.63114		0.393483		0.743879
	0.898108		0.758351		0.38397		0.820444
	1.05932		0.793912		0.352911		0.836408
	1.35729		0.792923		0.310806		0.844823
	1.57317		0.794934		0.229701		0.897787
	1.64937		0.850045		0.172147		0.956801
	1.67456		0.887606		0.155093		0.861616
	1.72435		0.868567		0.14054		0.81843
	1.76266		0.771428		0.140037		0.871395
	1.799		0.620189		0.121542		0.881359
	1.80876		0.504		0.1		0.820674
	1.78148		0.478011		0.0759614		0.737438
	1.84042		0.531622		0.103523		0.731327
	1.93602		0.754433		0.307336		0.783815
	2.00917		0.902144		0.650354		0.843304
	2.55203		0.885155		0.902224		0.849693
	3.14847		0.835616		0.886244		0.842582
	3.29679		0.789528		0.593868		0.75787
	3.3545		0.819589		0.308948		0.637559
	3.20237		0.9493		0.213838		0.656948
	3.04766		1.07196		0.157328		0.868687
	3.03416		1.04442		0.260019		0.947725
	3.01017		1.01188		0.522463		0.793364
	2.97614		1.03644		0.679757		1.0316
	2.90108		1.052		0.602652		1.34499
	2.81455		1.03247		0.349801		1.41048
	2.79662		0.748027		0.212653		1.49897
	2.78118		0.637888		0.233257		1.45631
	2.73168		0.911299		0.22581		1.42215
	2.67717		0.97741		0.198314		1.03994
	2.63614		0.887821		0.187368		0.674774
	2.59213		0.707532		0.188422		1.06875
	2.5185		0.727043		0.234026		1.11573
	2.36477		0.706554		0.23358		0.830656
	2.05473		0.629965		0.141984		0.821484
	1.8046		0.765676		0.146039		0.577511
	1.73018		0.741637		0.194694		0.672039
	1.65028		0.670548		0.179749		1.08457
	1.53793		0.56941		0.128704		1.27424
	1.43271		0.624971		0.0556088		1.44687
	1.26843		0.867332		0.0106142		1.37265
	1.14162		0.896893		0.0232199		1.04153
	1.08901		0.827304		0.0693258		0.908704
	1.02419		0.839315		0.133482		1.14943
	0.952066		0.796776		0.177138		1.39316
	0.880448		0.602037		0.264795		1.39004
	0.844531		0.617048		0.721002		1.44151
	0.877794		0.699159		1.57486		1.53354
	0.895622		0.75977		2.44272		1.49986
	0.816506		0.891481		2.95102		1.73758
	0.746462		0.988142		3.31413		1.88916
	0.697504		1.06275		4.14993		2.02023
	0.614758		1.07476		4.92014		2.37115
	0.578333		1.16893		4.64279		2.47267
	0.536982		1.24354		4.44955		2.5051
	0.142633		1.24205		4.94635		2.59112
	-0.311792		1.25056		5.30046		2.39119
	-0.277987		1.21102		5.57492		1.88432
	-0.141524		0.92713		5.68462		1.81506
	-0.11671		0.862041		5.34718		2.01617
	-0.0753442		0.970203		4.85953		2.06807
	-0.0929516		0.948164		4.90064		2.06587
	-0.206058		0.972225		5.3183		1.97552
	-0.435737		1.06134		5.59225		1.61626
	-0.496027		1.1715		5.64691		1.5229
	-0.37853		1.29871		5.48826		1.70043
	-0.403686		1.44742		5.48132		1.64817
	-0.471393		1.37333		5.52342		1.55431
	-0.511519		1.28424		5.36723		1.65025
	-0.619566		1.3764		5.32574		1.87038
	-0.740851		1.28826		5.44649		1.89867
	-0.805202		1.29327		5.443		1.99061
	-0.854916		1.10649		5.32885		2.11909
	-0.923458		0.919196		5.42056		2.23908
	-0.953669		1.15206		5.45866		2.74317
	-0.94677		1.22067		5.35357		2.99531
	-0.974332		1.20418		5.35463		2.71064
	-0.962635		1.25679		5.29308		3.43903
	-0.937255		1.23725		5.14594		4.05527
	-0.940361		1.29481		4.8611		3.62642
	-0.952905		1.31187		4.71845		3.59117
	-0.959392		1.21023		4.73701		3.58448
	-0.962805		1.2558		4.67047		3.066
	-1.02575		1.38951		4.61847		2.85552
	-0.874866		1.49267		4.50583		3.11724
	-0.803596		1.25783		4.57449		3.29131
	-0.950125		1.25484		4.7884		3.18448
	-0.875841		1.37855		4.78646		3.40414
	-0.784116		1.16571		4.73041		3.74996
	-0.754541		1.13567		4.72847		3.64208
	-0.714541		1.32898		4.74858		3.6329
	-0.675082		1.24484		4.89434		3.77897
	-0.647166		1.31396		5.01205		4.08724
	-0.630825		1.37557		5.03466		5.97335
	-0.623045		1.10968		5.20697		9.75787
	-0.625424		1.14124		5.35073		17.5834
	-0.541776		1.2419		5.36634		17.2953
	-0.485601		1.40216		5.2492		11.1314
	-0.523044		1.54992		5.14261		10.8843
	-0.55144		1.37563		5.20227		8.36042
	-0.586716		1.22239		5.31748		6.12541
	-0.653003		1.25851		5.31004		6.80324
	-0.600095		1.40522		5.22095		9.73199
	-0.491583		1.58198		5.28462		10.8105
	-0.474704		1.51889		5.44293		9.602
	-0.287982		1.50285		5.55314		10.4347
	0.079079		1.64361		5.53165		9.76913
	0.507218		1.73977		5.18021		7.73104
	0.865841		1.74078		4.61442		7.02147
	0.989698		1.70624		4.19983		8.11161
	1.0109		1.57605		3.58599		8.91631
	1.02272		1.61312		3.17495		7.75807
	1.01959		1.77083		2.44542		6.5333
	1.00789		1.72979		1.27073		6.30248
	0.933698		1.82245		0.608288		5.73218
	0.898169		1.93561		0.339949		4.22048
	0.92473		1.97267		0.34551		3.7293
	0.844094		1.87253		0.352071		4.20107
	0.753476		1.75689		0.342132		4.4375
	0.767038		1.78745		0.290093		3.8863
	0.799075		1.83452		0.323705		3.21641
	0.844168		1.92013		0.398366		3.45437
	0.8427		1.96619		0.336827		3.53965
	0.796142		1.9642		0.166638		3.34648
	0.855752		1.89511		0.0870991		3.36964
	0.98752		1.94022		0.00406028		3.81203
	1.0692		2.13103		-0.0679786		4.1863
	1.10381		2.13104		0.0247326		4.2351
	1.13192		2.0384		0.175994		4.40615
	1.13646		2.10451		0.358305		4.51406
	1.16757		2.11653		0.548166		4.54181
	1.19317		2.07894		0.713977		5.06888
	1.1637		2.1155		0.759088		4.86892
	1.13622		2.12001		0.804699		4.35446
	1.16828		2.12907		0.855361		4.47592
	1.20783		4.77758		0.869972		4.53786
	1.22885		7.81914		0.877033		4.76358
	1.35052		12.7335		0.839044		4.95922
	1.42759		16.5958		0.804055		4.9261
	1.44662		15.3354		0.804616		4.33318
	1.52736		9.73754		0.764124		4.10227
	1.50549		4.6104		0.795728		4.19687
	1.38445		4.08161		0.828832		4.04765
	1.33656		2.98347		0.842386		3.83431
	1.40588		2.18228		0.894488		4.11074
	1.47067		2.09664		0.887539		4.33764
	1.48739		2.03855		0.879091		4.11536
	1.51759		1.99501		0.862584		4.20809
	1.63391		1.84777		0.845619		4.29032
	1.77486		1.76514		0.850702		4.31042
	1.8031		1.989		0.869735		4.24542
	1.70416		2.17281		0.847212		4.02425
	1.34994		2.29352		0.787137		4.0229
	1.03982		2.25093		0.739059		4.23137
	1.03021		2.23739		0.714074		4.0197
	1.43472		2.5113		0.726639		3.50514
	1.94838		2.70961		0.687055		4.13878
	2.14063		2.92247		0.62697		4.44693
	2.12362		3.14234		0.654535		4.1963
	1.96089		3.23195		0.753699		4.14793
	1.83016		3.08671		0.841362		3.84672
	1.74847		2.80832		0.81032		3.88856
	1.68592		2.75478		0.766277		3.71258
	1.62243		3.03219		0.601034		3.80802
	1.38317		3.3897		0.463791		3.68213
	1.0107		3.57801		0.564948		3.37295
	0.744388		3.73477		0.539453		2.94914
	0.595721		3.99268		0.421306		2.55746
	0.46012		4.1349		0.377706		3.11569
	0.38064		4.00821		0.364653		3.40899
	0.568551		3.92712		0.345644		2.5536
	0.948259		3.89358		0.317581		2.52752
	1.20378		3.94514		0.344619		3.26606
	1.25901		4.0022		0.413706		3.15731
	1.25216		3.73681		0.451241		2.60346
	1.28741		3.27612		0.461277		2.14877
	1.29863		2.73333		0.452712		2.56284
	1.29037		2.36279		0.400098		2.31593
	1.31015		2.25966		0.290929		1.95588
	1.32745		2.14702		0.24336		2.10563
	1.31373		1.97678		0.158236		1.86879
	1.26898		1.85359		0.0124595		1.81921
	1.25083		1.89415		-0.0341677		1.72107
	1.25321		1.97276		-0.157847		1.35604
	1.29717		2.04337		-0.303581		1.31101
	1.29515		2.16508		-0.309667		1.64352
	1.27223		2.20964		-0.292705		1.68762
	1.29186		2.01336		-0.282693		1.64065
	1.27588		1.94327		-0.269681		1.53507
	1.26395		2.11003		-0.270724		0.886144
	1.22396		2.17114		-0.258768		0.750019
	1.1819		2.15565		-0.275362		1.18324
	1.28259		2.16116		-0.24837		1.09822
	1.23748		1.98737		-0.125732		0.991142
	1.08016		1.96533		-0.0416969		1.13092
	1.05357		2.08654		-0.0217244		1.31429
	1.05846		2.0415		-0.0172519		1.30687
	1.15499		2.04702		-0.0233794		0.67899
	1.26907		1.91283		0.010093		0.349065
	1.38762		1.78114		0.0245655		0.60449
	1.49259		1.65545		-0.022612		0.634072
	1.49288		1.69101		0.0384105		0.476961
	1.41854		1.82472		0.118483		0.625811
	1.35369		1.77468		0.180455		1.08663
	1.37797		1.64399		0.228428		1.39121
	1.38621		1.61645		0.2529		1.48395
	1.35693		1.81627		0.310923		1.31136
	1.33415		1.82728		0.341395		1.12629
	1.2968		1.77919		0.378868		1.12349
	1.27095		1.8383		0.39134		1.09315
	1.23909		1.86036		0.392263		0.904573
	1.23982		1.76672		0.420685		0.955369
	1.25354		1.74668		0.435608		1.15745
	1.28376		1.85634		0.42153		1.2399
	1.29192		1.9425		0.432003		1.23021
	1.23246		2.07721		0.440425		1.16793
	1.18253		2.15533		0.396748		1.23636
	1.13259		2.11329		0.38667		1.27527
	1.1021		1.87845		0.416643		1.1875
	1.06758		1.82536		0.433565		1.24149
	0.988504		1.94357		0.420988		1.30648
	0.914908		1.84443		0.36736		1.27433
	0.859308		1.79434		0.324233		1.19114
	0.847806		1.91305		0.335655		1.14298
	0.858845		2.01921		0.346078		1.15692
	0.824776		1.98013		0.36205		1.21996
	0.820256		1.89099		0.429072		1.06214
	0.786671		1.8154		0.468545		0.965433
	0.738053		1.80591		0.405867		1.25932
	0.777554		1.89957		0.32664		1.31588
	0.755405		1.90858		0.264462		1.14509
	0.696705		1.79689		0.202835		1.08746
	0.717156		1.74935		0.190757		0.952731
	0.728107		1.70281		0.12358		0.979267
	0.721984		1.57362		0.0133503		1.16104
	0.722324		1.42694		-0.0192809		1.33783
	0.697617		1.6718		-0.00736208		1.38647
	0.66029		1.83906		0.0251067		1.30739
	0.577863		1.70837		0.00397549		1.23329
	0.480936		1.70133		-0.0196557		1.28385
	0.442109		1.70484		0.00981306		1.33341
	0.365231		1.7244		0.0167319		1.00698
	0.267854		1.77601		0.0106506		0.931914
	0.383277		1.71042		-0.0199806		1.14276
	0.47765		1.63229		-0.0115701		1.23997
	0.458373		1.68335		0.0153903		1.14639
	0.499556		1.61926		-0.0112492		0.973713
	0.503147		1.65482		-0.00233872		1.08293
	0.478197		1.78203		0.0171217		1.13855
	0.465711		1.70894		0.0090322		1.03245
	0.489269		1.6684		-0.0156073		0.968409
	0.533301		1.70946		-0.0727969		0.796214
	0.548751		1.69042		-0.0257895		0.761218
	0.531167		1.78708		0.125861		0.942023
	0.631744		1.8552		0.276962		0.983127
	0.686206		1.78111		0.350463		0.871022
	0.511804		1.67447		0.358914		0.789953
	0.0889921		1.76158		0.335265		0.632221
	-0.182096		1.84774		0.293565		0.79899
	-0.0746159		1.8543		0.262916		1.07191
	0.00222679		1.87831		0.190217		0.907677
	0.220273		1.84577		0.205668		0.909695
	0.406221		1.79023		0.260669		1.02891
	0.365219		1.89589		0.272069		1.05548
	0.342673		2.13476		0.29852		1.083
	0.333539		2.08617		0.361521		1.09457
	0.403416		1.93393		0.452022		0.907838
	0.501836		1.86884		0.483973		0.888306
	0.591749		1.99155		0.507924		1.07607
	0.625041		2.13076		0.547874		1.08261
	0.556146		2.14677		0.583325		1.0516
	0.502276		2.16483		0.628826		0.990555
	0.461869		2.18539		0.673277		1.09382
	0.382355		2.21091		0.665128		1.12744
	0.302797		2.15482		0.672078		0.956215
	0.337358		1.89448		0.710079		0.653341
	0.384327		2.02769		0.68243		0.342997
	0.352989		2.6496		0.756931		0.48938
	0.313632		2.95856		0.946082		0.783469
	0.324347		2.91202		1.01908		0.934317
	0.355512		2.75078		1.00048		0.698642
	0.378129		2.97864		0.965834		0.265195
	0.394224		3.51895		0.942185		0.138716
	0.397737		3.56952		0.875486		0.0938997
	0.436256		3.75333		0.874887		0.426651
	0.57596		3.77689		0.960937		0.832026
	0.702706		3.41435		0.965838		0.883876
	0.789391		3.45991		0.964239		0.789559
	0.879643		3.51752		0.95564		0.696313
	0.887705		3.51053		0.930991		0.74672
	0.892637		3.29219		0.927392		0.534727
	0.926553		2.86755		0.937792		0.387384
	0.925413		2.72787		0.874593		0.661147
	0.897758		2.82503		0.618594		0.79771
	0.82948		2.93919		0.341095		0.688922
	0.819758		3.24365		0.241346		0.615185
	0.832563		3.72741		0.195646		0.514398
	0.797756		3.96677		0.174026		0.414634
	0.837014		3.39543		0.186948		0.32187
	0.940345		2.77754		0.180319		0.316756
	1.01063		2.5612		0.152141		-0.0659082
	0.998228		2.36136		0.0658623		-0.469672
	0.962754		2.28178		0.0161338		-0.372136
	0.926258		2.19219		-0.00354474		-0.456351
	0.899749		2.3309		-0.0286733		-0.291215
	0.894334		2.58776		0.0618482		0.163371
	0.914411		2.71192		0.17287		0.211307
	0.917446		2.53618		0.166241		0.169093
	0.926035		2.13059		0.167613		0.276129
	0.930589		2.10355		0.206534		0.505893
	0.927714		2.22526		0.198405		0.588987
	0.95096		2.18623		0.215827		0.27148
	1.01627		2.16719		0.221198		-0.317976
	1.09215		2.12915		0.20152		-0.418683
	1.10344		2.08861		0.160341		0.0259104
	1.06163		2.13567		0.124171		-0.00519619
	1.00575		2.25833		0.129572		0.101397
	0.991986		4.74359		0.170031		0.236056
	1.01429		8.4642		0.129402		-0.02483
	1.05961		12.9665		-0.0148638		-0.122016
	1.02742		18.4953		0.171825		-0.132603
	0.975218		27.0636		1.32952		-0.423589
	1.01711		33.1533		2.11067		0.39762
	1.04755		22.7001		1.68148		1.48618
	1.09005		18.7762		1.24379		1.18169
	1.11561		28.7672		1.14009		0.953356
	1.07373		24.285		1.797		1.00038
	1.02146		15.258		3.45691		0.953776
	1.00224		13.6175		5.09332		0.98784
	1.01115		13.4493		5.81889		0.860634
	1.01512		8.67464		6.0507		0.725928
	1.01007		3.1243		6.29956		1.05892
	0.986032		2.65056		6.36764		1.31027
	0.981132		2.34162		6.16226		1.23916
	0.999848		2.24298		6.07513		1.02236
	1.05422		2.12629		6.12621		0.76695
	1.10729		1.7823		6.12769		0.653744
	1.11286		1.61856		5.92587		0.642238
	1.10698		1.82837		5.8943		0.466482
	1.09015		2.02368		6.05654		0.305727
	1.09243		2.1314		5.92233		0.379821
	1.10736		2.11441		5.37097		0.0748652
	1.12094		2.09337		5.15866		0.201559
	1.11257		2.09188		5.5247		0.660754
	1.0728		2.01729		5.72245		0.669248
	1.05676		1.9677		5.76606		0.554042
	1.05181		1.97471		5.72051		0.422336
	1.04538		1.93867		5.52722		0.432381
	1.04247		1.74938		5.40003		0.382325
	1.04114		1.57664		5.42559		0.263619
	1.05944		1.56566		5.4151		0.279613
	1.08075		1.65982		5.25437		0.239558
	1.058		1.66933		5.19479		0.107352
	0.994222		1.70939		5.33702		0.0922963
	0.979575		1.83155		5.20935		0.0502405
	0.998509		1.78246		5.07067		0.0442348
	1.02798		1.70187		5.1398		0.123829
	1.05947		1.68438		5.03068		0.0402233
	1.04395		1.65284		5.04975		-0.158082
	1.03594		1.51111		5.15493		-0.289288
	1.08104		1.42397		4.96066		-0.0754439
	1.0932		1.50363		4.78488		0.32865
	1.07832		1.56424		4.51051		0.0521946
	1.08294		1.58875		4.16203		-0.294861
	1.11365		1.59076		4.19561		-0.176167
	1.11584		1.64637		4.33834		-0.160623
	1.0695		1.71748		4.51961		-0.424528
	1.05122		1.75754		4.64134		-0.308884
	1.06552		1.69695		4.56077		-0.0454933
	1.07079		1.58582		4.54374		-0.20876
	1.05304		1.54128		4.60987		-0.0961471
	1.0199		1.43814		4.19829		0.104116
	0.977216		1.4151		3.95247		0.0985796
	0.957045		1.46166		4.3486		0.194693
	0.92694		1.32897		4.73717		0.240206
	0.893298		1.14318		4.70565		0.0398696
	0.902214		1.13069		4.34763		-0.187967
	0.923187		1.1112		4.1208		-0.378304
	0.908171		1.16932		3.81188		-0.50454
	0.890738		1.33208		4.0568		-0.741427
	0.886854		1.39514		4.41588		-0.489627
	0.860002		1.35805		3.62721		0.226422
	0.845795		1.33156		3.40388		0.359072
	0.850685		1.36562		3.83606		0.0149716
	0.854651		1.40368		3.78603		-0.172829
	0.854235		1.34714		3.6989		-0.031679
	0.849885		1.29305		3.63783		-0.112879
	0.855119		1.29406		3.3249		-0.24963
	0.852353		1.18193		2.97693		-0.0213374
	0.835088		1.15639		3.005		0.260555
	0.839322		1.2926		2.97897		0.357647
	0.849057		1.46236		2.5178		0.385589
	0.857341		1.46737		2.09467		0.253332
	0.869126		1.31113		2.1147		0.0640238
	0.853809		1.26554		2.23292		0.359916
	0.861539		1.20945		2.28904		0.705858
	0.853763		1.04521		2.19742		0.69475
	0.829436		1.01823		1.98014		0.662143
	0.807657		1.11239		1.80992		0.696635
	0.782377		1.187		1.85899		0.597927
	0.785095		0.989708		1.80491		0.528269
	0.78781		0.916069		1.36479		0.569262
	0.788522		1.07183		0.939661		0.546154
	0.795733		1.14999		0.757885		0.559646
	0.799944		1.2191		0.670309		0.607688
	0.774655		1.24566		0.778533		0.633631
	0.763365		1.29222		0.799057		0.599523
	0.776073		1.31324		0.541181		0.486315
	0.741768		1.3453		0.206204		0.597907
	0.713542		1.33531		0.0409783		0.79565
	0.743396		1.19612		0.0555522		0.740492
	0.78879		1.12553		0.239326		0.787484
	0.774154		1.09999		0.4832		0.912126
	0.744983		1.122		0.540324		0.771869
	0.742903		1.14206		0.435698		0.582011
	0.741909		1.04392		0.329072		0.669603
	0.741379		0.938235		0.374646		0.843845
	0.691763		0.911196		0.414219		0.923888
	0.664751		0.987357		0.319593		0.83118
	0.665789		1.08552		0.241017		0.542672
	0.63684		1.05398		0.0587911		0.794464
	0.601399		1.05299		0.025265		1.16901
	0.573987		1.1301		0.140939		1.09985
	0.572709		1.17871		0.0913628		0.599041
	0.611502		1.17022		-0.00776329		0.363133
	0.659262		1.14018		0.131511		0.431175
	0.668497		1.11815		0.274284		0.532268
	0.625214		1.04301		0.280808		0.76556
	0.540895		1.04802		0.378482		0.858652
	0.475098		1.03453		0.375506		1.16054
	0.451865		0.92639		0.35198		0.901572
	0.444193		0.872801		0.425604		0.340149
	0.432046		0.945912		0.309428		0.521876
	0.444983		1.06862		0.0961018		0.878788
	0.478937		1.18278		0.195276		0.917743
	0.493848		1.24239		0.27345		0.934698
	0.530328		1.30601		0.253973		0.987653
	0.561362		1.21937		0.346647		1.05766
	0.581966		1.04563		0.449321		1.47921
	0.60859		1.05114		0.561493		1.94032
	0.625221		1.00455		0.641106		1.87012
	0.615825		0.935461		0.807367		1.75183
	0.580909		0.981072		1.25908		1.78028
	0.557502		0.945533		1.66118	0.216294	1.84629
	0.567647		0.840844		2.10833	0.74604	1.87669
	0.548299		0.645555		2.52643	0.865788	1.79698
	0.51241		0.609016		2.89748	0.910788	1.9516
	0.574174		0.731228		3.70722		2.13669
	0.603891		0.735739		4.37171	2.48529	2.10298
	0.565015		0.67565		4.41874	2.56004	2.04728
	0.515163		0.686211		4.28403	2.41494	1.46527
	0.462837		0.696722		4.11526		1.12057
	0.472086		0.676183		3.98554	1.68443	1.35321
	0.435299		0.623094		3.95196	1.53429	1.54136
	0.399016		0.557005		3.92644	1.35414	1.70443
	0.420292		0.581066		4.13821	1.42389	1.82991
	0.401084		0.643177		4.45713	1.86364	1.86329
	0.385886		0.731338		4.53475	1.96839	1.82807
	0.371698		0.795949		4.19173	1.70814	1.93254
	0.354023		0.80146		3.6764	1.328	2.10967
	0.345315		0.744371		3.81557	1.42275	2.2177
	0.328629		0.629182		4.37339	1.67761	2.16393
	0.31251		0.577093		4.20661	1.68236	2.42211
	0.338958		0.385804		3.75843	1.35222	2.63828
	0.361413		0.100415		4.4074	1.84197	2.92406
	0.331271		0.180076		4.98822	1.80173	3.18174
	0.307644		0.358837		4.67119	1.70159	3.22762
	0.303586		0.408898		4.69021	1.70634	3.51039
	0.293535		0.39791		4.58903		3.48872
	0.280494		0.251721		4.27601	1.46585	3.2642
	0.292517		0.252732		4.42673	1.5206	3.12628
	0.295999		0.337343		4.8859	1.83547	3.21476
	0.26944		0.328304		5.08517	2.23023	3.73038
	0.240447		0.358365		5.00754	2.21523	4.16886
	0.210914		0.476076		5.02751	2.05	4.22929
	0.224935		0.413987		4.98993	2.24976	4.05632
	0.268056		0.483098		4.8432	1.89453	3.92344
	0.287631		0.637359		4.63232	1.57429	3.68442
	0.29016		0.43257		4.45199	1.30417	3.55655
	0.278694		0.349431		4.33731	1.08894	3.67908
	0.283233		0.370942		4.26618	0.838701	3.57476
	0.297283		0.350953		4.14445	0.613465	3.87353
	0.296857		0.256814		4.13541	0.49322	4.34956
	0.292975		0.283325		4.26757	0.642976	4.40094
	0.281639		0.344936		4.35418	0.862859	5.15892
	0.267823		0.281847		4.41274	0.927731	8.11869
	0.284577		0.214258		4.58595	1.46749	11.4891
	0.305357		0.198269		4.74916	1.53237	12.521
	0.325596		0.26138		4.87177	1.84226	14.0956
	0.346342		0.265891		4.97238	1.89714	15.2752
	0.342114		0.211803		5.05498	1.99691	17.1503
	0.319913		0.400887		5.02437	2.04669	15.1452
	0.314247		0.403359		5.00376	2.05146	9.95272
	0.344664		0.302682		5.0102	2.00123	8.32464
	0.345544		0.240554		4.85643		7.72061
	0.309884		0.118326		4.74371	1.55076	7.07603
	0.28278		-0.0299019		4.74012	2.12553	4.91815
	0.266635		-0.0194297		4.80113	2.8003	3.61007
	0.282552		0.0776925		5.25167	4.08507	3.61144
	0.345082		0.192315		5.59804	4.20496	3.80106
	0.38762		0.32146		5.16974	3.18973	3.37283
	0.38207		0.319455		4.80402	2.57961	3.12285	3.22385
	0.367984		0.308951		4.8259	2.24937	3.96047	3.70375
	0.359957		0.444646		4.85026		4.04999	3.61865
	0.362435		0.508741		4.70488	1.91891	3.61421	3.17855
	0.356918		0.502237		4.48134	1.74367	3.67413	2.80844
	0.341922		0.554282		4.29433	1.23344	3.71705	2.48834
	0.346951		0.542777		4.23498	1.32321	4.04442
	0.376546		0.419623		4.38643	1.11298	4.61814	3.15323
	0.40618		0.367018		4.48082	1.46286	4.72466	2.92813
	0.415796		0.322903		4.4435	1.51764	4.50118	2.83803
	0.404427		0.313358		4.23544	1.21241	4.49205
	0.412623		0.426964		4.06943		4.66518	2.71283
	0.422823		0.461419		4.11371	0.891965	4.88341	2.95282
	0.432475		0.518474		4.17255		5.20329
	0.436136		0.55853		4.34004	1.33152	5.35437	2.94271
	0.389756		0.448335		4.76892	2.68129	5.03783	3.01261
	0.326827		0.416241		5.61296	4.99107	4.71275
	0.238364		0.510824		6.71235	8.63585	4.60949	3.19242
	0.175486		0.514307		7.43463		3.95094	3.62232
	0.137191		0.49929		7.62867	10.3804	3.51625	4.59231
	0.115947		0.508274		7.38556	10.7303	3.77812	4.7223
	0.113204		0.508257		7.30064	9.94506	3.30888	4.08229
	0.105962		0.44464		7.56628		2.7205	3.5172
	0.117271		0.269823		7.16692		2.63738	3.42209
	0.126553		0.252723		7.24225	7.8845	2.6338	3.55199
	0.121875		0.40091		7.67514	7.28928	2.70038	3.21689
	0.125743		0.640688		6.69593	6.21906	3.15706	2.89188
	0.138181		0.750752		7.71471	5.34383	3.50504	2.87187
	0.14312		0.74916		9.71395	5.07361	4.32978
	0.139062		0.774616		9.90949	4.85339	5.27921	3.23175
	0.121006		0.727473		10.0895	4.91827	5.57915	3.48165
	0.137002		0.694829		10.3341	4.78815	5.47343	3.74155
	0.180999		0.816886		9.81255		5.30516
	0.179448		0.902893		9.51334	4.7877	5.4008	4.13635
	0.154899		0.914299		11.0759	4.87248	5.02923
	0.16885		1.0494		12.6685	4.78725	4.61262	4.05614
	0.188393		1.17401		13.535	4.69203	4.40075
	0.177978		1.18043		14.2649	5.22181	4.05918
	0.172105		1.0907		14.2807	5.0617	3.907
	0.160769		0.986974		14.9559	5.38158	4.19199	9.07092
	0.151439		0.956342		16.4664	6.18136	3.80445	6.77081
	0.183684		0.973759		17.2819	6.54625	3.50955	6.03581
	0.193912		0.957155		17.839	7.22603	3.80807
	0.171623		0.973085		17.73	7.5958	3.93533	5.7707
	0.179974		0.984456		15.4839	6.9107	4.0846	5.7756
	0.210343		0.966266		10.7165	5.7156	3.95948
	0.248726		0.945558		8.16536	3.69038	3.87647	5.80548
	0.258119		0.93689		8.5407	3.06525	3.57562	6.07046
	0.232438		1.05491		8.48484	2.47503	3.40447	6.26036
	0.218289		1.16337		8.22967	2.34981	3.91082	6.37534
	0.215727		1.21772		7.75321	2.01958	3.51882
	0.195712		1.22552		6.9813	1.24936	2.88997	4.49534
	0.179745		1.27392		6.47379	1.01413	2.62366	3.85032
	0.224428		1.37287		6.52907		2.30881
	0.253705		1.32357		6.50776		2.36751	3.02511
	0.22952		1.12157		6.4399		2.44671	3.17
	0.212374		0.883023		6.30343		2.73671	3.11989
	0.198735		0.752124		6.14546		3.01221
	0.202703		0.701826		6.08508		2.71686	2.57967
	0.227692		0.651027		5.92351		2.23776
	0.194118		0.690378		5.70687		2.02355
	0.118519		0.846929		5.68398		1.9415	1.42434
	0.0860127		1.08962		5.74675		1.6792	1.11923
	0.0801153		1.31224		5.91666		2.10645
	0.0862614		1.4096		6.29888		3.12455	1.28901
	0.111441		1.41735		6.43674		3.5633	1.54391
	0.102761		1.43714		6.12445		3.63505	1.55389
	0.0927401		1.47692		5.85322		3.50595	1.31878
	0.0942399		1.46059		5.80428		3.2837	1.20368
	0.0892722		1.27798		5.82599		3.12959	1.28357
	0.0998589		1.2932		5.94086		2.67599	0.79347
	0.0974965		1.47312		5.96057		2.44374	0.898448
	0.104661		1.49271		5.90812		2.56354	0.843425
	0.12141		1.48073		5.97736		2.29424
	0.113155		1.45873		6.01206		2.00839	0.668238
	0.116419		1.44628		5.99414		1.71854	0.603156
	0.121196		1.32566		6.04938		1.50934	0.523132
	0.101444		1.17895		6.20677		1.58404	0.648132
	0.109358		1.23852		6.18085		1.80494	0.733022
	0.0738557		1.40376		6.09134		2.0199	0.76291
	0.0164845		1.47587		6.05643		1.93491	0.58791
	0.00976749		1.43975		5.98696		1.75221	0.637886
	0.0396374		1.25335		5.9946		1.32867	0.587771
	0.0760551		1.12203		5.97623		1.16452	0.567657
	0.0809815		1.24004		6.03347		1.47357	0.542566
	0.0644799		1.27792		6.15176		1.52675	0.65745
	0.055512		1.2207		6.09834		1.11624	0.557336
	0.0750592		1.36123		6.02638		0.73323
	0.099192		1.44565		6.05557		0.920129
	0.123858		1.42343		6.1268		0.836637	0.45713
	0.120475		1.31261		6.20954		0.82571	0.672015
	0.0916465		1.33099		6.13308		1.16234	0.716927
	0.0798941		1.56367		5.91641		1.30574	0.716837
	0.0711675		1.63054		5.78585		1.39899	0.71672
	0.065964		1.46403		5.86158		1.43165	0.726632
	0.0492384		1.2935		5.97637		1.36073	0.896542
	0.0300306		1.22606		6.01756		1.41	0.771423
	0.0289009		0.860693		6.06479		1.47179
	0.0258106		0.540418		6.07443		1.43194	0.766216
	0.0172929		0.74438		6.12912		1.56285	0.691099
	0.00237442		1.15962		6.19735		1.74181	0.730981
	-0.00173298		1.31942		6.18749		1.53322
	0.0286963		1.42817		6.17113		0.960076	0.895776
	0.078944		1.71022		6.14321		0.705884	0.935659
	0.102362		1.75742		6.13435		0.810722	0.850541
	0.100908		1.6443		6.14203		0.928035	0.820456
	0.108535		1.57326		6.06702		0.962222
	0.0806144		1.6274		5.99906		0.965884	0.855222
	0.0427012		1.57581		5.96064		1.1077	0.825189
	0.0600538		1.5227		5.88363		1.28707
	0.0564426		1.5247		5.76562		1.26972
	0.0383018		1.22024		5.70165		1.22377
	0.045752		0.863681		5.70879		1.22643
	0.0642822		0.686424		5.70443		1.25465
	0.0928295		0.634367		5.69556		1.58681
	0.0973695		0.516159		5.6882		2.1328
	0.131		0.321352		5.73088		1.80642
	0.177642		0.358895		5.86372		1.5812
	0.187769		0.584187		5.91596		1.64693
	0.231491		0.87763		5.84849		1.22792
	0.225684		1.33732		5.66483		0.93912
	0.207384		1.65419		5.59538		0.81456
	0.192096		1.42671		5.71972		0.830192
	0.15379		0.905825		5.93821		0.795765
	0.147522		0.569672		6.07406		0.756327
	0.146825		0.473869		6.02261		0.75093
	0.159741		0.479715		6.0643		0.641877
	0.148108		0.496062		6.03691		0.758167
	0.127524		0.425309		5.95147		0.855907
	0.134054		0.314506		5.89003		0.727794
	0.146609		0.243753		5.85765	0.0359174	0.802485
	0.144716		0.21655		5.89137	0.0758481	0.86268
	0.139373		0.238897		5.91104		0.850782
	0.139052		0.275794		5.90422		0.867389
	0.12022		0.276141		5.87035		0.775855
	0.125477		0.296487		5.80843		0.857086
	0.127752		0.324384		5.81666		0.985918
	0.12504		0.304731		5.81385		1.03365
	0.143893		0.554978		5.71388		1.16548
	0.145705		1.31248		5.74011		1.15809
	0.157527		1.80452		5.80335		1.05549
	0.17786		1.60552		5.69239		0.729086
	0.167249		1.35252		5.55188		0.470809
	0.169752		1.34586		5.60613		0.777308
	0.211388		1.38926		5.71351		0.98965
	0.231047		1.37161		5.66222		0.840424
	0.225674		9.17665		5.44771		0.756783
	0.229338		9.5801		5.17911		0.442828
	0.258524		11.2094		5.09176		0.238505
	0.227178		10.8196		5.13413		0.377673
	0.206924		1.10339		5.15754		0.604991
	0.239778		0.719638		5.06227		0.852309
	0.250627		0.566285		5.04165		0.954427
	0.266488		0.510082		5.09715		0.949394
	0.260877		0.541478		5.10606		0.91331
	0.205685		0.597875		5.13804		0.829176
	0.160023		0.463472		5.22912		0.741992
	0.163999		0.230469		5.26312		0.736959
	0.190594		0.125166		5.34118		0.796525
	0.207282		0.105513		5.38819		0.737891
	0.217458		0.0968599		5.1593		0.618157
	0.233701		-0.0149933		4.99902		0.610124
	0.227046		-0.153846		4.83523		0.82844
	0.224443		-0.199049		4.83726		0.937556
	0.224866		-0.199703		4.89985		0.781773
	0.234318		-0.193356		4.9414		0.701589
	0.2618		-0.113409		5.1307		0.714605
	0.294863		0.0156381		5.12322		0.622471
	0.277916		0.110635		5.05314		0.410088
	0.241459		0.0993715		4.84682		0.340904
	0.231033		0.0234106		4.75372		0.34437
	0.196124		0.0285997		4.68467		0.291787
	0.170727		-0.0503112		4.69974		0.481053
	0.168338		-0.0941721		4.73988		0.709369
	0.191087		0.247517		4.55673		0.549585
	0.24894		0.757456		4.50082		0.456402
	0.258735		1.17472		4.09486		0.458868
	0.249563		1.4943		4.12206		0.154384
	0.274966		1.73874		4.62997		0.0802505
	0.277349		1.78637		4.87552		0.0787156
	0.255715		2.06686		5.01243		0.0421251
	0.291685		1.61429		5.01664		0.291926
	0.33724		0.65343		4.89465		0.392517
	0.282695		0.521315		4.75366		0.378938
	0.269701		0.0186368		4.42939		0.290198
	0.273711		-0.492601		4.10163		0.3687
	0.241677		-0.552146		4.27367		0.128235
	0.242694		-0.649753		4.33902		-0.203405
	0.217162		-0.631194		4.18054		0.122933
	0.235182		-0.467961		4.20138		0.336562
	0.276253		0.430866		3.98333		0.285781
	0.279778		1.77034		3.80884		0.343176
	0.284806		2.41776		3.701		0.401538
	0.282835		1.4107		3.37936		0.203476
	0.285863		-0.10212		3.45327		-0.0201432
	0.310392		-0.728689		3.84713		-0.14762
	0.340972		-0.78195		3.95715		-0.337212
	0.326504		-0.720526		3.87136		-0.0951835
	0.331536		-0.443302		3.72042		0.256527
	0.337068		0.606572		3.65214		0.386881
	0.305508		1.35355		3.63795		0.47263
	0.282046		1.58272		3.53762		0.375625
	0.2682		1.96509		3.56293		0.286654
	0.307967		1.88482		3.40749		0.00485604
	0.352788		1.65429		3.34521		-0.358092
	0.367192		1.84037		3.49777		-0.15819
	0.388297		1.71701		3.49808		-0.0198881
	0.405968		1.31766		3.4934		-0.270186
	0.411135		0.896239		3.54981		-0.174934
	0.421374		0.595521		3.44142		0.1742
	0.413133		0.419002		3.22544		0.0180265
	0.412969		0.161334		3.2643		-0.0450004
	0.443869		0.0884156		3.29717		0.22497
	0.461732		0.264947		3.15278		0.274575
	0.471154		0.640279		3.03589		0.588097
	0.482129		1.04711		2.69271		0.845497
	0.47112		1.25264		2.12918		0.601093
	0.450075		1.41812		2.121		0.228537
	0.456586		1.69326		2.00166		0.395273
	0.466658		1.49269		1.45213		0.497897
	0.458168		1.06527		1.2852		0.41876
	0.431263		1.0665		1.22392		0.617517
	0.447558		1.32313		1.04193		0.726616
	0.515904		1.61476		0.8595		0.846751
	0.551732		1.84284		0.826276		0.937817
	0.551589		1.71037		0.785502		0.845575
	0.560537		1.19879		0.728727		0.767333
	0.575524		0.731801		0.696053		0.722641
	0.597508		0.816138		0.667379		0.633449
	0.590523		1.36414		0.685704		0.593307
	0.570583		1.85891		0.75513		0.450515
	0.593261		1.79924		0.589706		0.426372
	0.5864		1.36997		-0.0369158		0.46983
	0.568505		1.1019		-0.46273		0.392138
	0.574675		0.816278		-0.571595		0.378496
	0.544301		1.05096		-0.64836		0.414954
	0.524475		1.59659		-0.611925		0.477462
	0.534239		1.95447		-0.335689		0.49592
	0.54254		2.1386		-0.012404		0.498828
	0.588507		2.14093		-0.0160687		0.477186
	0.63007		2.27696		-0.0142334		0.429544
	0.640119		2.29779		0.119302		0.411952
	0.652797		2.15792		0.153187		0.38931
	0.637116		2.1157		-0.111378		0.305068
	0.617045		2.08898		-0.316342		0.153276
	0.619519		1.93962		-0.147757		0.0805837
	0.599055		1.661		-0.000671617		0.0999916
	0.593744		1.27323		-0.0173363		0.12495
	0.619058		1.03771		-0.066101		0.0452575
	0.667066		1.15369		-0.197966		-0.0930845
	0.676133		1.49957		-0.60823		-0.0641266
	0.633798		1.7493		-0.580845		0.0745313
	0.640691		1.77413		-0.24651		0.116989
	0.681286		1.70686		-0.234175		0.0617972
	0.696921		1.75079		-0.184789		-0.110048
	0.680063		1.86975		-0.137404		-0.465194
	0.662337		1.71077		-0.0834687		-0.775289
	0.661682		0.740555		0.0215166		-0.405834
	0.690567		-0.0884565		-0.0317481		-0.11198
	0.681982		0.412532		-0.236213		-0.253275
	0.64852		1.30462		-0.181277		-0.227821
	0.670252		1.80861		0.0138578		-0.366616
	0.727661		2.0447		0.0862931		-0.326661
	0.787106		2.10154		0.123678		-0.455959
	0.828508		1.45478		0.174114		-0.716459
	0.861125		0.493065		0.225549		-0.45916
	0.857342		0.472803		0.568384		-0.0982107
	0.857068		1.07244		1.11302	0.525113	-0.0112113
	0.878306		1.53033		1.38925	0.774967	0.219038
	0.880054		1.77142		1.47974	0.724842	0.548437
	0.873851		1.94446		1.66488	0.729717	0.496737
	0.851599		2.0033		1.88451	0.85457	0.347422
	0.837846		1.57389		2.3891	0.939548	0.279708
	0.810094		0.472474		2.84463	1.17942	0.0737431
	0.820891		-0.353037		2.86697	1.18942	-0.0926417
	0.872286		-0.613198		2.8673	1.16428	0.025407
	0.881576		-0.80176		2.92424	1.15415	0.0117557
	0.863314		-0.833093		2.88554	1.06401	-0.225746
	0.882151		-0.81284		3.03816	1.13887	-0.344097
	0.955536		-0.825638		3.07607	1.33387	-0.314698
	0.99637		-0.648213		2.86809	1.13874	-0.25975
	0.993603		-0.508385		2.92355	1.1636	-0.197301
	0.988335		-0.606919		3.59247		-0.0582522
	0.964066		-0.479633		4.60683	2.01346	-0.205653
	0.948798		-0.22916		5.05535	2.62845	-0.379555
	0.981627		-0.0498375		5.04321	2.73832	-0.261006
	1.02745		0.239627		5.03258	2.93818	-0.303207
	1.04773		0.476537		5.09954	3.16805	-0.0224587
	1.042		0.561204		5.0358	2.87792	0.03649
	1.04428		0.558644		4.50087	2.16278	-0.000211333
	1.0786		0.512953		3.39958		0.337637
	1.07587		0.585448		3.69135		0.419086
	1.04808		0.658989		4.70921	2.40737	0.408885
	1.07234		0.600271		4.96548	2.96736	0.451333
	1.07155		0.46541		5.11759	3.81723	0.482732
	1.06731		0.405591		5.09845	3.6621	0.352881
	1.10012		0.40277		5.00513	3.58698	0.233579
	1.08783		0.395893		4.69496	3.04186	0.198378
	1.05954		0.427562		4.36228	2.22673	0.146627
	1.07179		0.449276		4.46123		0.156976
	1.09705		0.49304		4.56768	2.20149	0.219924
	1.12636		0.530755		4.44027	2.61636	0.327423
	1.15066		0.505369		4.4551	2.78123	0.395372
	1.16092		0.523083		4.47893	2.21611	0.35417
	1.14713		0.615898		4.31696	2.22599	0.329969
	1.12633		0.677162		4.38634	2.47086	0.337318
	1.15514		0.692326		4.85482	3.13074	0.449366
	1.21749		0.600341		5.06289		0.777215
	1.30435		0.449805		4.92747	3.17049	1.09851	0.647802
	1.37865		0.410919		4.69939	2.73536	1.23206	0.782787
	1.42445		0.407584		4.57946	2.46524	1.26946	0.932784
	1.4688		0.440798		4.89173	3.05511	1.31186	1.42777
	1.45455		0.440462		5.4353	4.82998	1.55661	1.75276
	1.4232		0.477651		5.93881	5.78986	1.88196	1.98275
	1.43139		0.522814		6.06327	6.25474	2.18376	2.12772
	1.47819		0.39971		5.70598	5.10463	2.0579	1.6427
	1.52304		0.238019		5.49494	4.58952	1.9115	1.4727
	1.54383		0.155942		5.6905	6.1294	2.15875	1.44766
	1.58563		0.0938417		5.96915	6.74428	2.49815
	1.57432		0.0872917		6.07305	7.21417	1.8295	0.872531
	1.55601		0.0447417		5.66369		1.57695	1.12743
	1.55525		0.140392		5.09709	4.98906	2.1927	1.44734
	1.53894		0.449342		4.97864	4.41906	1.85403	1.31725
	1.54968		0.865492		4.99093		1.60295	1.43216
	1.54791		1.89904		4.77686	5.63895	1.70492	1.58708
	1.55514		11.7268		4.75255	5.15883	3.01323	1.66197
	1.60193		20.4534		4.66563	4.58872	2.49524	1.27185
	1.65171		22.9015		4.39096	3.98362	0.36133
	1.65794		26.2906		4.45579	3.71353	0.0276149
	1.64816		27.4218		5.01131	5.39343	0.122519	0.316618
	1.64234		26.9631		5.42013	5.70334	0.346099	0.501444
	1.62852		31.4684		5.1915	4.20824	0.543561	0.606226
	1.57965		30.2591		5.08456		0.898312
	1.52278		13.6947		5.40027	5.78305	1.37826	2.14579
	1.54006		3.44532		5.73598		1.57926	2.77057
	1.56379		2.83688		6.08719	7.60307	1.76775	2.93536
	1.56751		2.40713		6.3603	8.17297	2.0268	2.85014
	1.58779		1.96634		6.31546	8.38288	2.1842	3.62993
	1.57896		1.81947		6.25362	8.56279	2.08675	3.51471
	1.57364		1.91693		6.27338		1.95425	2.9995
	1.59737		1.39842		6.28059	8.33261	1.95194	2.47429
	1.61814		0.640034		6.2187	7.73252	2.19452	2.71431
	1.61737		0.405951		6.04466	7.38254	2.57429	3.32908
	1.59554		0.359169		5.80347	6.83247	3.50986	3.98885
	1.58322		0.309886		5.64943	6.1274	5.05279	4.02863
	1.58839		0.316654		5.94709		5.4705	4.03865
	1.57212		0.493671		7.2928	5.48226	4.74901
	1.57384		0.566039		9.11776	5.34226	4.36101	3.72345
	1.61612		0.453656		11.106	7.4322	4.35207	3.78824
	1.63539		0.407374		12.6185	7.18213	4.25097	3.21303
	1.63207		0.391053		12.5566	6.25706	4.04873
	1.62975		0.413782		16.5868		3.84597	3.01259
	1.61897		0.479611		21.573	6.37694	3.47145	2.75738
	1.58364		0.49689		23.7971	7.35195	3.31676	2.80716
	1.57131		0.457569		24.61	6.9169	3.44946	2.65695
	1.58853		0.422748		20.3813		3.48201	2.53174
	1.59524		0.425977		14.8042		2.92813	2.05153
	1.60046		0.499306		11.8675		2.84195	2.07654
	1.61318		0.555635		11.6268	5.15684	3.83042	2.86633
	1.63189		0.587414		11.0096	5.0668	3.43879
	1.6281		0.596142		9.99384	4.41675	2.59702
	1.6438		0.556321		10.1022	3.81171	2.64561	2.41591
	1.6685		0.55105		9.46696	3.40166	2.71769	2.3157
	1.64165		0.474629		8.73157	2.97662	2.94703	2.57049
	1.6213		0.351658		8.46638	2.51157	3.37516	2.95528
	1.61399		0.317337		8.93329	2.53657	3.9445	3.62007
	1.58613		0.339605		9.51686	2.55159	4.04463
	1.57327		0.362842		9.87612	2.81156	3.70862	7.67008
	1.44725		0.345956		10.6771	2.97152	3.58691	8.93008
	1.19004		0.330031		10.0278	2.66149	3.75515	10.0151
	0.957369		0.283428		7.82115	1.79146	3.99099	10.6951
	0.862391		0.25829		6.82187	1.28143	4.26989
	0.820457		0.218646		6.69693	1.2364	4.36704	11.8351
	0.750018		0.196474		6.19639	0.896377	4.21934	11.7851
	0.68558		0.251913		6.04385		3.978	11.2751
	0.565034		0.240743		6.17177		3.7892	10.7301
	0.569172		0.251056		6.21603		3.77215	10.4251
	0.677449		0.229314		6.25329		3.97796	12.5201
	0.720623		0.0869211		6.46585		4.27541	11.2501
	0.753796		0.00462869		6.35641		4.56537	9.82013
	0.826513		-0.00356376		5.94798		5.99602	8.30514
	0.874171		-0.0393062		5.73084		6.25492	7.97514
	0.869719		-0.0880987		5.6895		5.13978	7.75515
	0.900809		-0.142891		5.66366		6.82428	7.61015
	0.931946		-0.136584		5.67942		9.72158	7.50016
	0.932022		-0.074676		5.63059		9.85279	6.72516
	0.887527		-0.0553185		5.52865		7.76819	5.88517
	0.738321		-0.0660232		5.51586		7.02659	6.18017
	0.701257		0.0889941		5.52807		7.20385
	0.668222		0.247487		5.58234		7.1743	6.46018
	0.556521		0.445031		5.6822		8.52786	6.42018
	0.607433		0.431224		5.74301		9.45076	6.19019
	0.714109		0.227118		5.67412		9.13076
	0.758272		0.294961		5.60523		8.31752	5.4102
	0.803676		0.664804		5.5689		7.09972	4.5552
	0.694116		1.1548		5.29871		7.11226	4.6452
	0.686544		1.41789		5.27437		7.32805
	0.721056		1.47573		5.48488		6.7877	4.28021
	0.657365		1.41193		5.51565		6.52229	4.01521
	0.812423		1.26092		5.49436		6.14573	3.66021
	0.966868		0.924165		5.45652		5.85632	3.23021
	1.08268		0.453208		5.45723		5.20286	3.04021
	1.18648		0.0193015		5.56959		4.66351	2.71521
	1.20515		-0.251855		5.80566		5.37555	2.85521
	1.0245		-0.331762		5.93957		5.98099
	0.759189		-0.323518		5.82208		6.24088	2.70522
	0.440738		-0.263175		5.67459		4.58937	2.08022
	0.261948		-0.112182		5.66081		2.77862	1.93022
	0.266448		0.201997		5.67552		2.80666	1.83022
	0.262912		0.566762		5.58308		3.0335
	0.292889		0.891473		5.48214		3.28837	1.84523
	0.372904		1.06943		5.48235		3.30294	1.68523
	0.491466		0.998528		5.39392		3.24891	2.46024
	0.485816		0.881054		5.33303		3.21539	3.79524
	0.544734		0.82313		5.37884		3.29003
	0.551068		0.802257		5.29795		3.58952	3.42025
	0.501833		0.884083		5.17197		3.90656	2.70525
	0.793038		1.04301		5.31688		3.9867	2.58525
	1.16729		1.12829		5.52589		4.06234	2.45526
	1.37525		1.07336		5.7204		4.18709
	1.44245		0.976438		5.83483		4.23318	3.33526
	1.45002		0.716715		5.76495		4.36342
	1.44901		0.271691		5.69358		4.53471	3.44527
	1.43495		-0.0756325		5.68376		4.47965	2.92027
	1.47547		-0.231156		5.6925		4.31194	3.06528
	1.54601		-0.25103		5.66623		4.1257	3.57028
	1.61651		-0.244353		5.73607		4.14983	3.89528
	1.65195		-0.276727		5.82092		4.16798	4.09029
	1.65832		-0.310601		5.82717		3.89018	4.38529
	1.62463		-0.299874		5.77382		3.77108	5.8903
	1.55689		-0.125948		5.52772		3.86784	7.5353
	1.54369		0.149128		5.36022		3.71624	8.7753
	1.54353		0.287005		5.45663		3.70479	8.6853
	1.49578		0.351281		5.54254		3.86464	8.9553
	1.40732		0.368007		5.57385		3.95541	8.8653
	1.37238		0.321134		5.70831		4.05668
	1.38446		0.19211		5.82373		4.01025
	1.39703		0.0675864		5.71484		3.97631	7.66033
	1.41161		-0.0108372		5.69306		3.99743	8.21534
	1.39958		-0.0582109		5.74837		3.73765	7.91535
	1.41458		-0.0430345		5.67404		3.65117	7.36036
	1.47714		-0.0158582		5.54765		3.69134	7.16537
	1.57919		0.0389182		5.48382		3.51615	6.92538
	1.65865		0.163795		5.39743		3.26642	6.26539
	1.65796		0.309171		5.3231		3.17345	6.3104
	1.62374		0.489647		5.26926		3.44948	6.89041
	1.5845		0.633024		5.20393		3.39601	6.10541
	1.44808		0.81695		5.21975		3.25894	5.48541
	1.27207		0.931826		5.26906		3.26157	4.08517
	1.14505		0.841353		5.43408		2.9382	3.61493
	1.0295		0.766929		5.54204		2.60333	2.92469
	1.10924		0.732055		5.56181		2.56091
	1.31614		0.610532		5.53652		2.92109
	1.4774		0.265208		5.50024		2.74091
	1.70222		0.414634		5.5165		2.35694	3.1992
	1.88942		0.703261		5.51277		2.60147	2.67896
	1.9464		0.367437		5.54608		2.83345	3.52871
	1.71995		-0.123137		5.59695		3.13303	3.39848
	1.15397		-0.0583602		5.53766		2.80316	2.36824
	0.860344		0.423566		5.34713		2.48829	1.86324
	0.981335		0.589492		5.26774		2.46192	1.50325
	1.21795		0.582119		5.38016		2.05445	1.37801
	1.63131		0.513145		5.30982		1.97043
	1.59759		0.466272		5.16489		1.99413	0.897788
	1.09473		0.479491		5.15715		2.02334	1.12756
	0.918345		0.609797		5.05227		2.21326	0.957333
	0.952757		0.832663		4.78513		2.31008	0.822106
	0.918095		0.977359		4.56455		2.34332
	0.858888		1.03487		4.59037		2.21331	0.691651
	0.830249		0.977732		4.82598		2.17596	0.641428
	0.827163		0.931536		4.90035		1.71047
	0.777568		0.891251		4.74942		1.27003	0.66599
	0.686383		0.898497		4.64904		1.2923	0.640772
	0.650731		0.732992		4.62028		1.16285	0.550772
	0.669745		0.430195		4.59057		0.869167	0.610559
	0.633674		0.107812		4.64348		0.918533	0.645345
	0.561033		-0.409361		4.70397		1.46313	0.520138
	0.556065		-0.530518		4.80352		1.29218	0.620138
	0.41992		-0.316194		4.77491		1.12378	0.549927
	0.36692		0.148508		4.65278		1.36803	0.624715
	0.488291		0.675789		4.65831		1.43948	0.569503
	0.692834		0.773885		4.56171		1.57004	0.569291
	0.811262		0.718694		4.62937		1.20739
	0.772529		0.680002		4.76364		1.07861	0.684285
	0.819955		0.584738		4.74768		1.06205
	0.785785		0.587563		4.60355		0.784065
	0.694629		0.806188		4.452		0.86413	0.663644
	0.635073		0.944763		4.44319		0.947752	0.758431
	0.496466		0.959638		4.21854		1.00083
	0.165601		0.836763		3.9093		0.954782	0.788012
	-0.147746		0.676338		4.07676		0.803545
	-0.31584		0.674163		4.34638		0.948266	0.71279
	-0.446403		0.671988		4.37914		1.1987	0.717576
	-0.5419		0.658782		4.42838		1.2328	0.667567
	-0.628347		0.544875		4.51873		1.4206	0.617359
	-0.688338		0.3718		4.54949		1.25041	0.637349
	-0.781453		0.388004		4.3489		1.11775	0.597131
	-0.812067		0.458303		4.35062		1.81432	0.681912
	-0.750141		0.430309		4.52361		2.25702	0.751694
	-0.731806		0.471393		4.55941		2.14632	0.801476
	-0.739525		0.675764		4.56217		2.2795	0.766258
	-0.776815		0.821967		4.36669		1.97703	0.76104
	-0.776525		0.849471		4.32142		1.18932	0.670822
	-0.813269		0.781874		4.33472		1.02356	0.705604
	-0.896107		0.579077		4.15573		1.08165	0.880386
	-0.922392		0.635181		3.7214		1.01353	0.765168
	-0.889614		0.900584		3.59055		1.23832
	-0.859806		0.930638		3.83724		1.80465	0.614732
	-0.915121		0.744891		3.89919		1.83119	0.714514
	-0.992471		0.605695		3.88706		1.84068	0.709315
	-1.21349		0.581648		3.42124		1.67843
	-1.52361		0.549101		3.41312		1.29038
	-1.78526		0.620705		3.7555		1.46065
	-1.73205		0.705858		3.65369		1.36353
	-1.50657		0.682829		3.61803		1.18432
	-1.32619		0.695781		3.37958		1.26747
	-1.03566		0.663678		3.16469		1.3782
	-0.861323		0.726214		3.21971		1.41134
	-0.841215		0.838287		3.09244		1.44598
	-0.766589		0.707992		3.20257		1.27982
	-0.598868		0.558175		3.55255		1.07211
	-0.439632		0.473927		3.70928		0.946023
	-0.202265		0.735156		3.82547		0.815962
	-0.00943871		1.0339		3.75685		0.778589
	-0.00285537		0.933496		3.55403		0.770267
	-0.00172848		0.805507		2.91758		0.653794
	0.0324274		0.782167		2.31419		0.496712
	0.0766363		0.915073		2.27714		0.436768
	0.171951		0.974373		2.35725		0.921166
	0.177136		0.990622		2.1529		1.15366
	0.0890951		0.786014		1.87201		0.947462
	-0.00799318		0.575841		1.92112		1.03926
	-0.174678		0.798855		1.78587		0.829608
	-0.249383		1.05542		1.60808		0.570856
	-0.188472		0.897823		1.67268		0.187954
	-0.118646		0.787814		1.56454		-0.113348
	-0.0934867		0.879592		1.4689		0.3605
	-0.0943782		0.8927		1.48845		0.831348
	-0.00571096		0.969393		1.46746		0.766396
	0.135404		1.00254		1.45644		0.536194
	0.238842		1.11033		1.42796		0.461242
	0.293638		0.953723		1.32588		0.51299
	0.354343		0.994366		0.933864		0.659338
	0.39586		0.958894		0.613993		0.788136
	0.407212		0.745668		0.513922		0.932984
	0.428563		0.765231		0.375251		1.09588
	0.457999		0.62052		0.23663		0.84118
	0.541601		0.560972		0.19266		0.741178
	0.651436		0.727206		0.233789		0.705776
	0.722917		0.832833		0.102668		0.397974
	0.899527		0.660045		-0.141603		0.221822
	1.17183		0.565338		-0.148524		0.20947
	1.49832		0.603358		0.000757056		0.216118
	1.80944		0.457054		0.0334017		0.567766
	2.02568		0.569074		0.0189963		0.699114
	2.19942		0.921482		0.0375967		0.547562
	2.25137		0.735012		0.104803		0.76006
	2.2598		0.695727		0.193559		0.825808
	2.44335		0.916891		0.257266		0.579056
	2.84945		0.979804		0.179272		0.246143
	3.23051		1.09182		0.0922284		0.14113
	3.37324		1.14323		0.0752848		0.0311166
	3.34936		1.13199		0.0433411		-0.0688965
	3.23851		1.16286		-0.0341525		-0.12281
	2.95554		1.22027		-0.151746		0.0741274
	2.62315		1.24113		-0.46664		0.563964
	2.44215		1.21334		-0.595734		0.624701
	2.31215		1.18149		-0.465427		0.285338
	2.17002		1.24833		-0.483821		0.142715
	1.95287		1.3837		-0.542315		0.166387
	1.64623		1.48951		-0.624358		0.19305
	1.46787		1.49666		-0.546102		0.320348
	1.45076		1.52684		-0.706195		0.579835
	1.39365		1.52246		-0.887889		0.690063
	1.18484		1.40186		-0.714533		0.675132
	0.964067		1.4806		-0.563176		0.805889
	0.849531		1.56583		-0.49397		0.479938
	0.77557		1.48931		-0.419764		0.367784
	0.695582		1.58503		-0.382607		0.658217
	0.552012		1.52		-0.406051		0.564633
	0.228723		1.52657		-0.405445		0.493546
	-0.196657		1.62928		-0.362288		0.475509
	-0.450701		1.48359		-0.244032		0.455522
	-0.496401		1.34079		-0.201826		0.452536
	-0.487422		1.31165		-0.294319		0.489099
	-0.499876		1.33		-0.323763		0.576212
	-0.446718		1.29179		-0.153407		0.570225
	-0.296944		1.23255		0.0364496		0.468588
	-0.197181		1.1397		0.197756		0.369452
	-0.165372		1.07737		0.674112		0.297862
	-0.154059		1.2344		1.32122	0.494961	-0.0977374
	-0.117658		1.17457		1.86862	0.774983	-0.199906
	-0.0761412		1.02562		1.90178	0.810006	0.142047
	-0.0551117		1.17955		1.57489	0.755016	0.260674
	-0.0506061		1.23974		1.46379	0.585038	0.460892
	-0.0475756		1.2984		1.7403		0.475801
	-0.0138997		1.4627		1.93421	0.575071	0.442152
	0.0258571		1.40566		2.55126	0.890082	0.587248
	0.0326184		1.1433		3.28797	0.900104	0.512524
	0.113528		0.824896		3.39273	0.875135	0.327124
	0.228013		0.957636		3.60263	0.735156	0.502714
	0.32797		1.39781		3.64179	0.595189	0.753396
	0.326899		1.56908		3.69499	0.710222	0.848879
	0.365944		1.27113		3.40665	0.795234	0.889802
	0.37944		0.887554		3.20396	1.06025	0.858068
	0.440535		1.15992		3.47451	1.16026	0.856879
	0.567681		1.25256		3.58027	1.19026	0.845134
	0.585176		1.07033		3.87378		0.812384
	0.598722		1.08038		4.15933	1.45529	0.811183
	0.331817		1.17857		4.38279	2.45031	0.789933
	0.137463		1.34935		4.61425	2.82533	0.771232
	-0.139491		1.36243		4.66845	3.56036	0.764523
	-0.163046		1.18971		4.63446	3.90537	0.7017
	0.209		0.945838		4.56946	3.69539	0.718964
	0.329195		0.924366	0.85	4.43387	3.40541	0.65812
	0.318141		1.18679	0.98	3.83608	2.28542	0.58076
	0.286036		1.44472	0.975	3.64393	2.95543	0.692637
	0.302082		1.29055	0.845	4.31604	4.07044	0.652311
	0.308077		1.11933	0.965	4.72075	4.16045	0.536882
	0.265973		1.46784	0.845	4.7118	3.96546	0.563603
	0.148819		1.34715	0.76	4.59221	3.49547	0.666474
	0.103764		0.827898	0.91	4.70552	3.33548	0.644695
	0.00905964		0.984646	0.985	4.82832	3.8705	0.350967
	-0.0795948		1.22449	0.88	4.84542	3.71051	0.153888
	0.0160507		1.19844	0.915	4.90812	4.35552	0.208709
	-0.0420537		1.38275	0.87	4.90969		0.31708
	-0.467708		1.55905	0.97	4.94277	5.20054	0.387901
	-0.955463		1.70426		4.94128	5.52055	0.308022
	-1.12927		2.09134	2.695	4.69339	4.77056	0.220093
	-0.695671		1.87658		4.49559	3.70557	0.330464
	-0.576476		1.96478	4.125	4.52412	3.70559	0.292635
	-1.06068		2.1957	5.055	4.41643	3.2056	0.173156
	-1.34163		2.00907	4.42	4.54306	3.38562	0.129827
	-1.12434		1.96065	4.46	4.90004	4.15065	0.0569484
	-0.0962937		1.74393	3.96	4.87091	3.72566	0.0196195
	0.273252		1.43156	3.445	4.44166	3.10067	-0.0372094
	-0.287103		1.22338	3.23	4.4931	3.06567	-0.0459883
	-0.695257	0.775	1.62467	3.115	5.26713	4.54069	-0.0167673
	-0.917111	0.46	1.95931	2.89	5.73219	5.5007	-4.61871e-05
	-0.831016	0.83	2.02709	3.11	5.76861	5.81573	0.00672489
	2.02423	4.235	2.05539	3.18	5.83557	5.84575	-0.111754
	10.3242	13.115	1.98507	2.985	5.55853	5.00576	-0.0569829
	16.7934	15.835	1.84514		5.39564	4.95577	0.0433881
	21.7443	21.945	1.58301	1.98	5.6679	5.06079	-0.0239908
	25.9786	28.425	1.48213	1.345	5.98126	5.25581	0.10193
	26.273	28.38	1.57055	1.06	6.16285	6.10584	0.325501
	22.0978	27.58	1.57983	0.82	6.15214		0.307222
	14.987	22.725	1.5776	0.745	6.32522	6.58586	0.354494
	9.57289	17.675	1.70707	0.755	6.36915	7.25088	0.490915
	23.9389	30.69	1.87759	0.75	6.33442	7.2359	0.465136
	38.0055	42.805	1.78677		6.11288	7.10091	0.244507
	37.363	43.94	1.59576	0.73	5.37058	6.21593	0.400928
	41.714	50.285	1.65267		4.90417	4.95096	0.359099
	42.7306	48.07	1.79223		4.8834	4.69596	-0.16143
	30.8462	35.58	1.9813	1.585	4.94628	4.22599	-0.254359
	16.1181	26.865	2.07373		5.17539	4.386	-0.246638
	13.2212	23.17	2.10112	1.99	5.70843	4.51102	-0.277967
	12.9163	19.37	2.1661		6.85292	4.77104	-0.302296
	11.3078	19.345	1.84807		7.436	4.96105	-0.357213
	10.6128	16.22	1.59324	2.765	7.17082	4.75106	-0.51678
	9.12104	17.095	1.60681		7.52505	5.95608	-0.623748
	12.7409	21.325	1.61238	2.37	11.3264	6.8811	-0.746215
	14.4179	20.995	1.58447		15.3506	7.76612	-0.861683
	12.0504	18.445	1.58056	2.22	15.0559		-0.69025
	9.97572	14.855	1.64677	2.125	13.3284	7.16114	-0.650017
	7.07737	12.82	1.67944	1.82	13.1899		-0.439035
	6.73131	11.205	1.66352	1.62	14.4574	7.77117	0.153548
	7.26756	11.435	1.63362	1.46	14.3003	7.70618	-0.0305194
	8.13936	11.435	1.4916		13.9889	7.3262	-0.466487
	9.71975	12.58	1.62959		14.009	6.80123	-0.563954
	10.6381	12.605	1.99292	1.78	13.7472	7.20624	-0.539272
	9.01114	13.505	1.89357	2.465	12.8875	6.43625	-0.347339
	7.78074	12.245	1.72524		12.1771	5.78626	0.0664937
	7.52738	10.82	1.89		13.081	6.17128	0.200876
	7.73568	10.73	1.92815	2.645	13.0831	5.8513	0.00825892
	7.84077	10.46	2.32257	3.01	9.52728	2.98133	-0.00155846
	7.35102	10.37	3.25662		6.69009		-0.235226
	6.83877	9.72	4.2284		6.69465	1.83137	-0.379243
	6.75161	9.825	4.69348	4.34	7.39877	1.57139	-0.292411
	7.01646	9.27	4.32838	4.39	8.35878	1.94141	-0.204628
	7.2488	9.73	5.24376		8.75195		-0.183445
	6.94285	9.06	6.87974	6.16	9.02891	2.47646	-0.255363
	7.02444	9.865	7.90894	6.68	7.66193		-0.20158
	8.50364	11.345	8.43897	6.71	6.39709		0.257803
	9.51363	12.15	8.24944	6.64	6.11571		0.741685
	8.39043	12.035	8.06848		5.70267	1.41152	0.836018
	7.02738	11.3	7.99476	6.605	5.66819	1.16154	0.9063
	7.22867	11.74	7.75483	6.75	5.61565	0.876565	1.07277	0.743729
	8.07742	12.82	7.51003	6.555	5.46802	0.836586	1.26832	0.693737
	9.34431	14.205	7.1376	6.165	5.40953		1.1414	0.683745
	10.0299	14.725	6.97948	5.28	5.83875		1.12619	0.873538
	9.58465	15.055	7.21749	4.5	5.91191		1.39089	1.05357
	9.85955	15.51	7.46153	4.2	5.51688		1.63456	0.988406
	10.7569	15.805	7.56644	4.08	5.46584		1.82469	0.963465
	11.3267	15.365	7.56965	4.09	5.40581		1.27275	0.828508
	10.0282	14.495	6.91287		5.27117		1.21551	0.813583
	9.05523	15.09	5.75739	3.25	5.08499		1.30799	0.843648
	10.227	15.635	4.59637		4.94385		0.915301	0.843822
	16.0292	21.53	3.75079		5.04352		0.983831	0.903905
	18.8504	24.37	4.64638	3.365	5.19028		1.05787	0.903814
	14.933	19.28	4.66718		5.21589		1.05181
	11.3802	18.845	3.39356		4.99316		1.03526
	7.9585	14.415	3.15651	1.605	4.97772		0.978121
	6.318	13.45	3.33207	1.6	5.25569		0.71419	0.809151
	6.16175	13.035	3.4681	1.54	5.3554		0.459318	0.754126
	6.71204	11.665	3.73084	1.57	5.38652		0.469312	0.729255
	7.23429	11.86	3.57194	2	5.51528		0.549925	0.889245
	7.45463	11.52	4.34796	2.295	5.6125		0.796857
	7.68498	11.41	5.71387		5.54496		1.31421	0.829451
	8.22427	11.75	5.53951		5.39278		1.35982	0.834646
	8.48717	11.725	5.08678	4.56	5.32924		1.5737	0.954797
	8.29486	11.63	4.92996	4.025	5.33481		1.99594
	8.04846	11.625	4.76765	4.01	5.32882		1.94146	1.12036
	7.92021	11.19	4.38105	3.625	5.38649		1.9526
	8.139	11.205	3.80011	3.09	5.4872		1.87767	1.16599
	8.37985	11.165	3.33439	2.25	5.61297		1.972
	8.00129	10.52	3.06697	2.07	5.62158		2.1049
	6.99429	9.87	2.97581	1.975	5.5881		2.1131	1.32692
	6.28118	8.945	2.98639	1.97	5.61666		2.19246	1.38722
	6.34428	9.265	3.25239	2.315	5.60568		2.25676	1.31753
	6.79092	9.42	4.28808		5.54319		2.27446	1.26784
	7.40782	10.37	5.16864	3.85	5.5508		1.94916	1.38315
	7.90657	10.515	5.17595	4.6	5.70607		2.03252	1.34328
	7.91456	10.57	5.13216	4.81	5.72113		2.58557	1.29358
	7.57601	10.575	5.55165	5.77	5.69065		2.66287	1.56875
	7.61355	10.755	6.19197	5.985	5.72676		2.57294	3.68893
	7.7798	10.9	7.08821	6.985	5.70083		2.27121	4.44906
	7.59249	10.875	7.47371	7.695	5.69339		1.95042	4.58419
	7.42019	10.67	7.10907	7.81	5.65486		1.72279
	7.42968	10.375	6.99832	8.345	5.50167		1.6619
	7.24293	10.32	6.93263	8.1	5.46719		1.89497	2.74011
	6.78623	9.9	7.13034	8.15	5.5689		1.97033
	7.07162	10.02	7.40315	8.195	5.61607		1.9555	2.24072
	7.48372	9.775	7.55476		5.65068		1.71583	2.32103
	7.48321	10.045	7.94526	8.33	5.66375		1.41965	2.22621
	7.70151	10.11	8.01727	8.44	5.66481		1.52107	2.22652
	7.7781	10.28	7.73073	8.535	5.65638		1.92399	2.38682
	7.6038	10.5	7.58544	8.28	5.64244		2.42302	2.69213
	7.31834	10.53	7.55179	8.2	5.63951		2.94154	2.76225
	6.56774	9.845	6.755		5.64857		2.71251	2.72756
	6.49559	9.78	6.99276	7.26	5.69319		2.63918
	7.76387	12.605	6.80287	7.84	5.7373		3.88781
	10.0212	14.98	5.41623		5.72686		4.65423	2.71306
	11.4012	15.725	4.87533		5.70243		3.70105
	9.76604	14.68	4.50819	4.915	5.66139		2.73788	2.24857
	10.2731	14.54	3.7765	4.46	5.59236		2.40365	1.76887
	11.5609	16.475	2.91161	4.49	5.60147		1.96028	1.42918
	10.693	16.395	2.85041	3.765	5.62104		1.80785	1.45929
	10.7023	15.76	2.93842	3.535	5.65665		2.06648	1.9544
	10.1048	14.64	2.98293	3.525	5.44042		2.4538
	9.1657	13.74	2.66739		5.14603		2.58027	3.39462
	8.82401	13.235	2.50305	3.16	5.19265		2.4674	3.75462
	8.74827	13.2	2.6652	3.265	5.33041		2.70954	3.74473
	8.53232	12.415	2.68511		5.42313		2.95218
	8.29919	12.175	2.38707	3.37	5.38764		2.99306	3.23494
	8.21474	12.085	2.13063	3.64	5.48786		2.99687	3.01504
	8.04012	11.83	2.48753	3.585	5.64267		3.03475	4.31015
	7.82286	10.815	2.78089		5.58414		3.27192
	7.67818	10.87	2.86895	3.815	5.51205		3.56065	6.00535
	8.45637	11.91	2.99352		5.41397		3.81737	5.25535
	8.98416	12.395	2.96291	3.925	5.37648		4.05755
	8.55297	11.46	2.87175		5.3385		3.98677	4.71045
	7.76615	12.005	2.80509	3.745	5.16881		3.896
	7.85657	12.15	2.49405	3.78	5.26852		4.07607	8.67055
	7.95902	11.49	2.35582		5.50044		4.0073	10.1457
	7.85416	11.64	2.58665		5.5621		3.98912	10.8658
	9.86993	13.26	2.84202	3.38	5.54112		4.01695	9.88085
	11.2132	14.27	2.93815		5.39143		3.87303	8.70095
	11.0151	14.42	2.88752	3.13	5.369		4.5484	8.80604
	10.1455	13.935	2.8219	3.105	5.22936		5.60933	9.79614
	9.95333	14.92	2.82837	3.09	4.99008		6.07785	9.72123
	10.6539	16.005	2.8754	3.07	5.00464		5.62853	9.01633
	11.4952	15.365	2.70762		5.14241		6.78655	9.28642
	10.5392	14.14	2.78575	2.66	5.36082		7.33168	8.94642
	8.71787	12.785	2.97102	2.62	5.44999		5.5884	8.50651
	8.50194	11.41	2.8408		5.4165		4.73643	7.5466
	8.06911	10.41	2.55732	2.365	5.40507		4.3552	7.87669
	7.52156	9.705	2.25585	1.605	5.41013		4.49073	7.65178
	6.95544	8.84	2.08657	1.45	5.4167		4.49705	5.92678
	7.52705	9.145	2.22074	1.6	5.28506		4.39423	5.17687
	8.25686	9.64	2.32942	1.475	5.11338		4.87725	5.01196
	8.1644	9.7	2.22674	1.125	5.06439		5.75793	5.56705
	8.5086	10.195	2.35337	1.16	5.06296		6.27005	5.28714
	8.7777	9.925	2.59769	1.325	5.01192		6.38753
	8.75228	9.76	2.56112	1.38	4.93739		6.4259	5.27231
	8.41083	9.815	2.18104	1.24	4.972		5.91698	4.88731
	7.71091	9.45	1.95167	1.075	4.98006		5.43655	4.4224
	7.33295	8.89	2.02924		4.92053		5.40383
	7.38859	8.645	2.24707	1.115	4.97014		5.3671	3.91257
	7.47934	8.95	2.53849	1.17	5.05736		5.40348	3.60765
	7.51608	8.915	2.62007	1.225	5.07247		5.30265	3.37773
	7.659	9.21	2.46629	1.28	5.05599		5.07113	3.38282
	8.01631	9.88	2.35212	1.17	5.043		5.45505
	8.10021	9.965	2.33559	1.115	4.87032		6.25308	4.0379
	8.09039	9.87	2.24742		4.69913		6.2599	4.0979
	8.23179	9.935	2.12569	0.875	4.60855		5.80553	3.84298
	8.61863	10.13	1.89782	0.765	4.56906		5.35765	3.71306
	9.09214	10.37	1.74809	0.835	4.60418		5.18323	3.54814
	8.21013	10.29	1.74257	0.795	4.57619		4.55766	3.07314
	7.24597	9.45	1.66539	0.665	4.44711		3.93703	2.86822
	7.33287	9.69	1.57977		4.29597		4.45761	2.8183
	7.23651	9.125	1.54869	0.48	4.33259		4.87408	2.89838
	7.01396	8.99	1.65232	0.445	4.4578		4.95706	2.96845
	6.43694	8.76	1.80454	0.4	4.60157		4.92485
	5.99761	8.86	1.91317	0.51	4.66973		4.77595
	6.34544	8.585	1.79744	0.365	4.6012		4.33715	3.13868
	6.48099	8.47	1.65172	0.39	4.56221		3.64446	3.54376
	6.36766	8.78	1.55304	0.44	4.55577		3.45904	3.91876
	6.46013	8.525	1.28412	0.53	4.52429		3.98972
	6.62875	8.45	1.41129		4.47975		4.21445	4.62891
	6.41933	8.645	1.64111	0.4	4.48532		3.71462	3.92891
	6.11174	8.945	1.56799	0.595	4.55398		3.24987	4.27898
	5.91479	8.84	1.51136	0.53	4.6517		3.17223	4.35906
	5.60926	9.15	1.51184	0.535	4.58768		3.2568	4.18913
	4.65483	8.74	1.44521	0.455	4.44257		3.27928	3.9992
	3.65325	8.115	1.40215	0.51	4.34609		3.22016
	3.34264	7.945	1.50584	0.445	4.24508		3.19563	3.76427
	2.81121	7.525	1.66218	0.5	4.27222		3.31431
	2.59323	7.255	1.70138	0.535	4.29337		3.40638	3.35442
	2.80489	7.28	1.61147	0.56	4.32857		3.44741	3.44449
	2.18378	6.95	1.54311	0.525	4.35427		3.49349	3.94456
	1.9262	7.265	1.57896	0.62	4.25527		3.44691
	2.46036	7.38	1.90079	0.745	4.19937		3.40331	4.27473
	2.54344	7.25	1.9633	0.74	4.18601		3.33572	4.63982
	2.50647	7.125	1.77046		4.14256		3.52002	4.20482
	2.48004	7.125	1.79095	0.82	4.09361		3.86506	3.5999
	2.87824	7.26	1.84054	0.91	4.15386		3.93222	3.44999
	3.10424	7.705	2.21316	1.15	4.2772		3.94678	4.65507
	2.90976	7.995	2.75007		4.3079		3.81317	5.89515
	2.83016	8.215	2.9205	1.42	4.38065		3.77623
	3.01553	8.085	2.9352	1.475	4.40185		3.51296	6.97054
	2.91748	8.27	2.84972		4.22374		3.34936	8.28578
	2.17512	8.445	2.65262		4.07514		3.61293	8.18602
	1.54002	8.33	2.70391	1.395	4.08429		3.70925	7.79626
	0.818263	8.335	2.67166	1.525	3.93068		3.82509	6.98634
	0.314396	8.73	2.53677	1.605	3.79912		3.79575	6.54142
	0.334257	8.65	2.5952	1.63	3.87341		3.53256	5.29666
	0.270988	8.415	2.61508		3.89909		2.98249	4.2519
	0.0171229	8.855	2.6244	1.625	3.94528		2.54458	3.27714
	-0.118179	9.75	2.63823	1.7	3.71807		2.44966
	0.0653739	10.19	2.58795	1.5	3.48737		2.25959
	0.256558	10.63	2.44908		3.55712		1.99543
	0.318324	11.115	2.49001	1.43	3.60586		1.85246
	0.413912	10.635	2.40573	1.67	3.5214		2.20619
	0.464242	10.49	2.32644	2	3.37279		2.38518
	0.393574	10.545	2.5717	2.49	3.43804		2.16311	1.73316
	0.310734	10.14	2.80447	2.685	3.46575		1.89045	1.46333
	0.317983	10.11	2.81342	2.81	3.37527		1.97028	1.51857
	0.397142	10.055	2.70527	2.81	3.36439		2.16181	1.2588
	0.443424	10.28	2.77597		3.25993		1.9407	1.21904
	0.526603	10.055	2.95684	3.17	3.15546		2.11068
	0.492124	9.895	3.04462	3.365	3.1306		2.26066	1.41944
	0.28845	10.115	2.96416		3.26698		1.95295	1.13967
	0.238501	9.955	2.54566	3.575	3.48447		2.01727	1.4449
	0.286725	9.595	2.43766	3.685	3.59286		2.48469	1.45997
	0.253851	9.285	2.70271	3.645	3.30766		2.09631
[truncated: 30,189 more rows]

## Sheet: Figure S4
	Figure S4A
	Image in this Figure is derived with TERRA. Underlying SO2 and CO2 concentration data is freely available on ECCC oil sands data portal (see data availability section of manuscript)
	Data also below
	TERRA algrorithm is also freely available as part of this submission
	Figure S4B and S4C
	CO2 (ppm)	SO2 (ppb)	Date & Time
	0.790848	0.05	2013-08-22 17:27:39
	0.88747	0.216667	2013-08-22 17:27:41
	1.19849	0.0666667	2013-08-22 17:27:43
	1.3184	0.116667	2013-08-22 17:27:45
	1.50655	-0.216667	2013-08-22 17:27:47
	1.53897	0.0333333	2013-08-22 17:27:49
	1.66267	0.216667	2013-08-22 17:27:51
	1.51288	0.266667	2013-08-22 17:27:53
	1.59841	0.366667	2013-08-22 17:27:55
	1.64111	0.35	2013-08-22 17:27:57
	1.71055	0.366667	2013-08-22 17:27:59
	1.7326	0.283333	2013-08-22 17:28:01
	1.94337	0.55	2013-08-22 17:28:03
	1.90593	0.575	2013-08-22 17:28:05
	1.87369		2013-08-22 17:28:07
	1.70906		2013-08-22 17:28:09
	1.53331		2013-08-22 17:28:11
	1.33421		2013-08-22 17:28:13
	1.20901		2013-08-22 17:28:15
	0.992544		2013-08-22 17:28:17
	1.12983		2013-08-22 17:28:19
	1.31942		2013-08-22 17:28:21
	1.51093		2013-08-22 17:28:23
	1.68765		2013-08-22 17:28:25
	1.87634		2013-08-22 17:28:27
	1.77356		2013-08-22 17:28:29
	1.77886		2013-08-22 17:28:31
	1.78345		2013-08-22 17:28:33
	1.81103		2013-08-22 17:28:35
	1.87115		2013-08-22 17:28:37
	1.95215		2013-08-22 17:28:39
	1.91167		2013-08-22 17:28:41
	1.88278		2013-08-22 17:28:43
	1.8408		2013-08-22 17:28:45
	1.76276		2013-08-22 17:28:47
	1.53431		2013-08-22 17:28:49
	1.34227		2013-08-22 17:28:51
	1.17506		2013-08-22 17:28:53
	1.06289		2013-08-22 17:28:55
	1.08027		2013-08-22 17:28:57
	1.35352		2013-08-22 17:28:59
	1.49461		2013-08-22 17:29:01
	1.63445		2013-08-22 17:29:03
	1.7483		2013-08-22 17:29:05
	1.85308		2013-08-22 17:29:07
	1.86016		2013-08-22 17:29:09
	1.97448		2013-08-22 17:29:11
	2.05082		2013-08-22 17:29:13
	2.08022		2013-08-22 17:29:15
	2.05471		2013-08-22 17:29:17
	2.06099		2013-08-22 17:29:19
	2.03774		2013-08-22 17:29:21
	2.03059		2013-08-22 17:29:23
	2.05098		2013-08-22 17:29:25
	2.02862		2013-08-22 17:29:27
	1.99947		2013-08-22 17:29:29
	1.98701		2013-08-22 17:29:31
	1.96673		2013-08-22 17:29:33
	1.94299		2013-08-22 17:29:35
	1.94741		2013-08-22 17:29:37
	1.9517		2013-08-22 17:29:39
	1.94962		2013-08-22 17:29:41
	1.96855	0.025	2013-08-22 17:29:43
	1.98944	0.183333	2013-08-22 17:29:45
	1.98996	0.55	2013-08-22 17:29:47
	1.95959	0.35	2013-08-22 17:29:49
	1.91259	0.0333333	2013-08-22 17:29:51
	1.84852	0.0333333	2013-08-22 17:29:53
	1.79503	0.283333	2013-08-22 17:29:55
	1.7517	0.383333	2013-08-22 17:29:57
	1.68849	0.0666667	2013-08-22 17:29:59
	1.65995	0.05	2013-08-22 17:30:01
	1.63396	0.183333	2013-08-22 17:30:03
	1.57981	0.05	2013-08-22 17:30:05
	1.5362	0.05	2013-08-22 17:30:07
	1.53237	0.25	2013-08-22 17:30:09
	1.5108	0.0666667	2013-08-22 17:30:11
	1.49191	0.233333	2013-08-22 17:30:13
	1.5246	0.0833333	2013-08-22 17:30:15
	1.6672	0.116667	2013-08-22 17:30:17
	1.79939	0.25	2013-08-22 17:30:19
	1.93458	-0.116667	2013-08-22 17:30:21
	2.06871	-0.166667	2013-08-22 17:30:23
	2.15735	0.116667	2013-08-22 17:30:25
	2.13798	0.316667	2013-08-22 17:30:27
	2.1465	0.116667	2013-08-22 17:30:29
	2.127	0.5	2013-08-22 17:30:31
	2.13308	0.233333	2013-08-22 17:30:33
	2.16638	0.183333	2013-08-22 17:30:35
	2.13528	0.316667	2013-08-22 17:30:37
	2.08086	0.55	2013-08-22 17:30:39
	2.04053	0.216667	2013-08-22 17:30:41
	1.96497	-6.93889e-18	2013-08-22 17:30:43
	1.87315	0.266667	2013-08-22 17:30:45
	1.83382	0.133333	2013-08-22 17:30:47
	1.78599	0.116667	2013-08-22 17:30:49
	1.7804	0.2	2013-08-22 17:30:51
	1.76791	0.116667	2013-08-22 17:30:53
	1.794	-0.0333333	2013-08-22 17:30:55
	1.76455	0	2013-08-22 17:30:57
	1.76946	-0.183333	2013-08-22 17:30:59
	1.75802	0.0666667	2013-08-22 17:31:01
	1.75439	0.366667	2013-08-22 17:31:03
	1.72618	0.183333	2013-08-22 17:31:05
	1.77884	-0.0333333	2013-08-22 17:31:07
	1.82649	0.1	2013-08-22 17:31:09
	1.8578	0.166667	2013-08-22 17:31:11
	1.90635	0.216667	2013-08-22 17:31:13
	1.92251	0.166667	2013-08-22 17:31:15
	1.9032	0.15	2013-08-22 17:31:17
	1.87035	0.133333	2013-08-22 17:31:19
	1.84005	0.0166667	2013-08-22 17:31:21
	1.8063	-0.0166667	2013-08-22 17:31:23
	1.78107	0.316667	2013-08-22 17:31:25
	1.78258	0.2	2013-08-22 17:31:27
	1.79506	0.183333	2013-08-22 17:31:29
	1.80276	0.483333	2013-08-22 17:31:31
	1.7837	0.5	2013-08-22 17:31:33
	1.77859	0.4	2013-08-22 17:31:35
	1.76721	0.2	2013-08-22 17:31:37
	1.74964	0	2013-08-22 17:31:39
	1.74928	0.316667	2013-08-22 17:31:41
	1.78997	0.283333	2013-08-22 17:31:43
	1.82692	0.133333	2013-08-22 17:31:45
	1.82397	0.133333	2013-08-22 17:31:47
	1.84061	0.266667	2013-08-22 17:31:49
	1.8624	0.333333	2013-08-22 17:31:51
	1.83782	0.3	2013-08-22 17:31:53
	1.75863	0.0166667	2013-08-22 17:31:55
	1.69827	3.46945e-18	2013-08-22 17:31:57
	1.60989	-0.0166667	2013-08-22 17:31:59
	1.50912	0.166667	2013-08-22 17:32:01
	1.43806	0.233333	2013-08-22 17:32:03
	1.39068	0.383333	2013-08-22 17:32:05
	1.40072	0.283333	2013-08-22 17:32:07
	1.40784	-0.05	2013-08-22 17:32:09
	1.42112	-0.0833333	2013-08-22 17:32:11
	1.45672	0.166667	2013-08-22 17:32:13
	1.52147	0.45	2013-08-22 17:32:15
	1.56005	0.233333	2013-08-22 17:32:17
	1.58143	0.316667	2013-08-22 17:32:19
	1.61944	0.183333	2013-08-22 17:32:21
	1.59247	-0.0833333	2013-08-22 17:32:23
	1.55733	-0.0666667	2013-08-22 17:32:25
	1.51611	0.216667	2013-08-22 17:32:27
	1.50767	0.333333	2013-08-22 17:32:29
	1.4238	0.133333	2013-08-22 17:32:31
	1.40099	0.4	2013-08-22 17:32:33
	1.38994	0.25	2013-08-22 17:32:35
	1.30976	-0.0333333	2013-08-22 17:32:37
	1.21671	-0.0333333	2013-08-22 17:32:39
	1.19807	0.1	2013-08-22 17:32:41
	1.16721	0.2	2013-08-22 17:32:43
	1.16667	0.2	2013-08-22 17:32:45
	1.14444	0.35	2013-08-22 17:32:47
	1.21674	-0.0333333	2013-08-22 17:32:49
	1.24425	0.1	2013-08-22 17:32:51
	1.25254	0.35	2013-08-22 17:32:53
	1.2515	0.116667	2013-08-22 17:32:55
	1.3034	0.133333	2013-08-22 17:32:57
	1.22957	0.416667	2013-08-22 17:32:59
	1.18731	0.25	2013-08-22 17:33:01
	1.17323	0.383333	2013-08-22 17:33:03
	1.1559	0.466667	2013-08-22 17:33:05
	1.16214	0.0666667	2013-08-22 17:33:07
	1.2337	0.0333333	2013-08-22 17:33:09
	1.24959	0.25	2013-08-22 17:33:11
	1.26481	0.283333	2013-08-22 17:33:13
	1.29447	0.433333	2013-08-22 17:33:15
	1.32832	-0.0833333	2013-08-22 17:33:17
	1.2767	-0.0833333	2013-08-22 17:33:19
	1.27589	-0.0333333	2013-08-22 17:33:21
	1.24949	-0.15	2013-08-22 17:33:23
	1.11284	-0.116667	2013-08-22 17:33:25
	0.908695	-0.283333	2013-08-22 17:33:27
	0.730202	0.2	2013-08-22 17:33:29
	0.562043	0.483333	2013-08-22 17:33:31
	0.417248	0.366667	2013-08-22 17:33:33
	0.357314	0.133333	2013-08-22 17:33:35
	0.394762	0.216667	2013-08-22 17:33:37
	0.496782	0.366667	2013-08-22 17:33:39
	0.585947	0.0333333	2013-08-22 17:33:41
	0.668247	-0.0833333	2013-08-22 17:33:43
	0.73743	-0.1	2013-08-22 17:33:45
	0.737345	0.216667	2013-08-22 17:33:47
	0.70258	0.116667	2013-08-22 17:33:49
	0.608698	0.216667	2013-08-22 17:33:51
	0.464508	0.283333	2013-08-22 17:33:53
	0.321264	-0.0833333	2013-08-22 17:33:55
	0.226821	-0.05	2013-08-22 17:33:57
	0.137721	0.166667	2013-08-22 17:33:59
	0.10536	0.466667	2013-08-22 17:34:01
	0.133969	0.0833333	2013-08-22 17:34:03
	0.150031	0.116667	2013-08-22 17:34:05
	0.163278	0.0166667	2013-08-22 17:34:07
	0.19102	0.25	2013-08-22 17:34:09
	0.153919	0.15	2013-08-22 17:34:11
	0.114748	0.166667	2013-08-22 17:34:13
	0.0252895	-0.0666667	2013-08-22 17:34:15
	-0.0701743	0.0833333	2013-08-22 17:34:17
	-0.176605	0.166667	2013-08-22 17:34:19
	-0.207187	0.2	2013-08-22 17:34:21
	-0.244341	0.0833333	2013-08-22 17:34:23
	-0.236397	-0.0333333	2013-08-22 17:34:25
	-0.272366	0.366667	2013-08-22 17:34:27
	-0.257006	0.55	2013-08-22 17:34:29
	-0.27671	0.266667	2013-08-22 17:34:31
	-0.301489	0.383333	2013-08-22 17:34:33
	-0.245772	0.45	2013-08-22 17:34:35
	-0.191268	0.0666667	2013-08-22 17:34:37
	-0.176125	-0.0833333	2013-08-22 17:34:39
	-0.139604	0.05	2013-08-22 17:34:41
	-0.0441864	0.316667	2013-08-22 17:34:43
	-0.0265228	0.166667	2013-08-22 17:34:45
	-0.0172675	0.166667	2013-08-22 17:34:47
	-0.0534746	0.183333	2013-08-22 17:34:49
	-0.0794502	0.1	2013-08-22 17:34:51
	-0.123451	-0.233333	2013-08-22 17:34:53
	-0.0836692	-0.316667	2013-08-22 17:34:55
	0.0323552	-0.0333333	2013-08-22 17:34:57
	0.177964	-0.1	2013-08-22 17:34:59
	0.350366	0.116667	2013-08-22 17:35:01
	0.436302	0.283333	2013-08-22 17:35:03
	0.483791	0.2	2013-08-22 17:35:05
	0.498314	0.2	2013-08-22 17:35:07
	0.504678	0.4	2013-08-22 17:35:09
	0.46627	0.0166667	2013-08-22 17:35:11
	0.470303	0.166667	2013-08-22 17:35:13
	0.452405	0.316667	2013-08-22 17:35:15
	0.400387	0.15	2013-08-22 17:35:17
	0.39769	0.0666667	2013-08-22 17:35:19
	0.484274	0.1	2013-08-22 17:35:21
	0.571049	0.05	2013-08-22 17:35:23
	0.660379	0.533333	2013-08-22 17:35:25
	0.82319	0.2	2013-08-22 17:35:27
	0.941146	-0.0666667	2013-08-22 17:35:29
	0.952026	0.116667	2013-08-22 17:35:31
	1.01621	0.233333	2013-08-22 17:35:33
	1.0984	-0.183333	2013-08-22 17:35:35
	1.15945	-0.116667	2013-08-22 17:35:37
	1.22143	0.233333	2013-08-22 17:35:39
	1.33901	0.233333	2013-08-22 17:35:41
	1.39027	-1.38778e-17	2013-08-22 17:35:43
	1.37852	0.0833333	2013-08-22 17:35:45
	1.38516	0.0333333	2013-08-22 17:35:47
	1.42509	0.0166667	2013-08-22 17:35:49
	1.46232	0.466667	2013-08-22 17:35:51
	1.50874	0.366667	2013-08-22 17:35:53
	1.56225	0.1	2013-08-22 17:35:55
	1.54828	0.533333	2013-08-22 17:35:57
	1.54658	0.466667	2013-08-22 17:35:59
	1.55591	0.116667	2013-08-22 17:36:01
	1.59842	-0.0333333	2013-08-22 17:36:03
	1.67834	0.316667	2013-08-22 17:36:05
	1.79127	0.716667	2013-08-22 17:36:07
	1.84417	0.35	2013-08-22 17:36:09
	1.84456	0.333333	2013-08-22 17:36:11
	1.80586	0.333333	2013-08-22 17:36:13
	1.78583	0.2	2013-08-22 17:36:15
	1.79239	0.266667	2013-08-22 17:36:17
	1.85735	0.216667	2013-08-22 17:36:19
	1.91169	0.116667	2013-08-22 17:36:21
	1.97385	-0.383333	2013-08-22 17:36:23
	1.99441	0.0333333	2013-08-22 17:36:25
	1.98891	0.05	2013-08-22 17:36:27
	1.93399	-0.05	2013-08-22 17:36:29
	1.93843	-0.1	2013-08-22 17:36:31
	1.97959	0.366667	2013-08-22 17:36:33
	1.99694	0.316667	2013-08-22 17:36:35
	2.0154	0.183333	2013-08-22 17:36:37
	2.01429	0.25	2013-08-22 17:36:39
	1.92842	0.133333	2013-08-22 17:36:41
	1.80064	0	2013-08-22 17:36:43
	1.74017	0.0833333	2013-08-22 17:36:45
	1.72347	0.283333	2013-08-22 17:36:47
	1.73006	0.1	2013-08-22 17:36:49
	1.79282	0.133333	2013-08-22 17:36:51
	1.91715	-0.116667	2013-08-22 17:36:53
	2.02043	0.116667	2013-08-22 17:36:55
	2.1627	0.183333	2013-08-22 17:36:57
	2.30098	-0.266667	2013-08-22 17:36:59
	2.40224	0.183333	2013-08-22 17:37:01
	2.47508	0.233333	2013-08-22 17:37:03
	2.57337	0.05	2013-08-22 17:37:05
	2.54556	0.4	2013-08-22 17:37:07
	2.57203	0.6	2013-08-22 17:37:09
	2.78397	-0.0166667	2013-08-22 17:37:11
	2.75357	0.0833333	2013-08-22 17:37:13
	2.67297	0.4	2013-08-22 17:37:15
	2.64247	0.483333	2013-08-22 17:37:17
	2.54717	0.2	2013-08-22 17:37:19
	2.45272	-0.0166667	2013-08-22 17:37:21
	2.54022	-0.0666667	2013-08-22 17:37:23
	2.53271	0.15	2013-08-22 17:37:25
	2.51994	0.0333333	2013-08-22 17:37:27
	2.51147	0.283333	2013-08-22 17:37:29
	2.3085	0.2	2013-08-22 17:37:31
	2.14987	0.166667	2013-08-22 17:37:33
	2.1297	0.0166667	2013-08-22 17:37:35
	2.17179	0.0166667	2013-08-22 17:37:37
	2.76222	-0.133333	2013-08-22 17:37:39
	3.21912	0.166667	2013-08-22 17:37:41
	3.23742	0.216667	2013-08-22 17:37:43
	3.12397	0.266667	2013-08-22 17:37:45
	2.97519	0.166667	2013-08-22 17:37:47
	2.32365	0.15	2013-08-22 17:37:49
	1.84005	0.266667	2013-08-22 17:37:51
	1.78911	0.0333333	2013-08-22 17:37:53
	1.80975	-0.0833333	2013-08-22 17:37:55
	1.70012	0.3	2013-08-22 17:37:57
	1.6006	0.266667	2013-08-22 17:37:59
	1.55406	0.166667	2013-08-22 17:38:01
	1.57402	0.166667	2013-08-22 17:38:03
	1.69243	0.0666667	2013-08-22 17:38:05
	1.94845	0.15	2013-08-22 17:38:07
	2.28824	0.266667	2013-08-22 17:38:09
	2.4743	-0.0333333	2013-08-22 17:38:11
	2.53911	0.0833333	2013-08-22 17:38:13
	2.53905	0.216667	2013-08-22 17:38:15
	2.51952	0.216667	2013-08-22 17:38:17
	2.36715	0.366667	2013-08-22 17:38:19
	2.31741	0.1	2013-08-22 17:38:21
	2.27224	0.15	2013-08-22 17:38:23
	2.39953	0.366667	2013-08-22 17:38:25
	2.49005	0.2	2013-08-22 17:38:27
	2.65934	-0.0333333	2013-08-22 17:38:29
	2.73521	0.0333333	2013-08-22 17:38:31
	2.73074	0.0333333	2013-08-22 17:38:33
	2.51517	0.3	2013-08-22 17:38:35
	2.30912	0.433333	2013-08-22 17:38:37
	2.03223	-0.0333333	2013-08-22 17:38:39
	1.87055	0.116667	2013-08-22 17:38:41
	1.85518	0.416667	2013-08-22 17:38:43
	1.88702	0.766667	2013-08-22 17:38:45
	1.94514	0.483333	2013-08-22 17:38:47
	1.98092	0.416667	2013-08-22 17:38:49
	2.03517	0.266667	2013-08-22 17:38:51
	2.05159	0.316667	2013-08-22 17:38:53
	2.04206	0.183333	2013-08-22 17:38:55
	2.02647	0.366667	2013-08-22 17:38:57
	1.95448	0.116667	2013-08-22 17:38:59
	1.83065	0.1	2013-08-22 17:39:01
	1.68058	0.6	2013-08-22 17:39:03
	1.57708	0.35	2013-08-22 17:39:05
	1.5206	0.0833333	2013-08-22 17:39:07
	1.53098	-0.1	2013-08-22 17:39:09
	1.55746	0.1	2013-08-22 17:39:11
	1.55212	-0.133333	2013-08-22 17:39:13
	1.61077	-0.116667	2013-08-22 17:39:15
	1.61321	0.2	2013-08-22 17:39:17
	1.66016	0.233333	2013-08-22 17:39:19
	1.69381	0.333333	2013-08-22 17:39:21
	1.78725	0.283333	2013-08-22 17:39:23
	1.81118	0.366667	2013-08-22 17:39:25
	1.83703	0.233333	2013-08-22 17:39:27
	1.72412	0.05	2013-08-22 17:39:29
	1.762	-0.116667	2013-08-22 17:39:31
	1.81833	-0.0666667	2013-08-22 17:39:33
	1.86208	0.05	2013-08-22 17:39:35
	1.8873	-0.133333	2013-08-22 17:39:37
	1.96127	0.266667	2013-08-22 17:39:39
	1.89383	0.2	2013-08-22 17:39:41
	1.83472	0.15	2013-08-22 17:39:43
	1.7382	0.4	2013-08-22 17:39:45
	1.65744	0.35	2013-08-22 17:39:47
	1.67654	-0.15	2013-08-22 17:39:49
	1.70002	-0.133333	2013-08-22 17:39:51
	1.69658	0.316667	2013-08-22 17:39:53
	1.77087	-0.166667	2013-08-22 17:39:55
	1.89519	0.0166667	2013-08-22 17:39:57
	1.94678	0.416667	2013-08-22 17:39:59
	1.9465	0.183333	2013-08-22 17:40:01
	1.94076	0.333333	2013-08-22 17:40:03
	1.88109	0.316667	2013-08-22 17:40:05
	1.82376	0.2	2013-08-22 17:40:07
	1.80858	-0.4	2013-08-22 17:40:09
	1.84764	0.116667	2013-08-22 17:40:11
	1.91001	0.15	2013-08-22 17:40:13
	1.98712	0.0666667	2013-08-22 17:40:15
	2.04308	-0.216667	2013-08-22 17:40:17
	2.07364	-0.0333333	2013-08-22 17:40:19
	1.98792	0.333333	2013-08-22 17:40:21
	1.94839	3.46945e-18	2013-08-22 17:40:23
	1.90223	0.0333333	2013-08-22 17:40:25
	1.82877	-0.133333	2013-08-22 17:40:27
	1.805	0.0666667	2013-08-22 17:40:29
	1.93035	0.233333	2013-08-22 17:40:31
	1.8832	0.133333	2013-08-22 17:40:33
	1.94427	0.133333	2013-08-22 17:40:35
	1.98977	0.4	2013-08-22 17:40:37
	1.96414	0.633333	2013-08-22 17:40:39
	1.89522	0.166667	2013-08-22 17:40:41
	1.9356	-0.133333	2013-08-22 17:40:43
	1.88567	-0.0833333	2013-08-22 17:40:45
	1.84089	0.1	2013-08-22 17:40:47
	1.84235	0.183333	2013-08-22 17:40:49
	1.89199	0.116667	2013-08-22 17:40:51
	1.88785	-0.05	2013-08-22 17:40:53
	1.93	0.1	2013-08-22 17:40:55
	1.89499	0.183333	2013-08-22 17:40:57
	1.86828	0.183333	2013-08-22 17:40:59
	1.88082	0.0666667	2013-08-22 17:41:01
	1.97116	0.133333	2013-08-22 17:41:03
	1.96888	-0.1	2013-08-22 17:41:05
	2.02948	-0.216667	2013-08-22 17:41:07
	2.12937	0.0333333	2013-08-22 17:41:09
	2.13599	0.0166667	2013-08-22 17:41:11
	2.12817	0.116667	2013-08-22 17:41:13
	2.1153	0.0666667	2013-08-22 17:41:15
	2.08468	0.0666667	2013-08-22 17:41:17
	2.10742	0.583333	2013-08-22 17:41:19
	2.11889	0.333333	2013-08-22 17:41:21
	2.21381	0.116667	2013-08-22 17:41:23
	2.34798	0.0166667	2013-08-22 17:41:25
	2.56783	0.0333333	2013-08-22 17:41:27
	2.71825	0.416667	2013-08-22 17:41:29
	2.86772	0.0166667	2013-08-22 17:41:31
	2.84865	-0.116667	2013-08-22 17:41:33
	2.93085	0.166667	2013-08-22 17:41:35
	3.1252	0.25	2013-08-22 17:41:37
	3.27586	0.366667	2013-08-22 17:41:39
	3.46529	0.75	2013-08-22 17:41:41
	3.67448	0.866667	2013-08-22 17:41:43
	3.72686	0.4	2013-08-22 17:41:45
	3.56647	0.0833333	2013-08-22 17:41:47
	3.39237	0.1	2013-08-22 17:41:49
	3.15984	-0.166667	2013-08-22 17:41:51
	2.99793	-0.1	2013-08-22 17:41:53
	2.83059	0.266667	2013-08-22 17:41:55
	2.70002	0.2	2013-08-22 17:41:57
	2.54058	-0.0666667	2013-08-22 17:41:59
	2.37797	0.316667	2013-08-22 17:42:01
	2.19084	0.533333	2013-08-22 17:42:03
	2.05692	0.233333	2013-08-22 17:42:05
	1.94401	0.0666667	2013-08-22 17:42:07
	1.84512	0.266667	2013-08-22 17:42:09
	1.8573	0.366667	2013-08-22 17:42:11
	1.90573	-0.183333	2013-08-22 17:42:13
	1.88363	-0.1	2013-08-22 17:42:15
	1.89976	-0.0166667	2013-08-22 17:42:17
	1.98561	0.0666667	2013-08-22 17:42:19
	2.03823	0.183333	2013-08-22 17:42:21
	2.10658	-0.116667	2013-08-22 17:42:23
	2.20048	0.116667	2013-08-22 17:42:25
	2.23753	0.4	2013-08-22 17:42:27
	2.24724	0.333333	2013-08-22 17:42:29
	2.24324	0.35	2013-08-22 17:42:31
	2.24495	0.183333	2013-08-22 17:42:33
	2.31184	-0.116667	2013-08-22 17:42:35
	2.41526	0.116667	2013-08-22 17:42:37
	2.55091	0.383333	2013-08-22 17:42:39
	2.68317	0.15	2013-08-22 17:42:41
	2.7891	0	2013-08-22 17:42:43
	2.90903	0.2	2013-08-22 17:42:45
	2.96437	0.316667	2013-08-22 17:42:47
	2.9618	-6.93889e-18	2013-08-22 17:42:49
	3.00616	0.0833333	2013-08-22 17:42:51
	3.01391	0.05	2013-08-22 17:42:53
	2.99034	0.2	2013-08-22 17:42:55
	2.98404	0.05	2013-08-22 17:42:57
	3.00507	-0.116667	2013-08-22 17:42:59
	2.93303	0.15	2013-08-22 17:43:01
	2.92192	0.1	2013-08-22 17:43:03
	2.87865	-0.0833333	2013-08-22 17:43:05
	2.85267	0.216667	2013-08-22 17:43:07
	2.81288	0.433333	2013-08-22 17:43:09
	2.82699	0.416667	2013-08-22 17:43:11
	2.82253	0.216667	2013-08-22 17:43:13
	2.88344	0.05	2013-08-22 17:43:15
	2.94276	0.316667	2013-08-22 17:43:17
	2.95283	0.766667	2013-08-22 17:43:19
	2.91762	0.566667	2013-08-22 17:43:21
	2.91442	0.4	2013-08-22 17:43:23
	2.83219	-0.166667	2013-08-22 17:43:25
	2.73549	0.216667	2013-08-22 17:43:27
	2.69546	0.383333	2013-08-22 17:43:29
	2.69117	0.416667	2013-08-22 17:43:31
	2.64071	0.2	2013-08-22 17:43:33
	2.58906	0.133333	2013-08-22 17:43:35
	2.64669	-0.0333333	2013-08-22 17:43:37
	2.64551	0.133333	2013-08-22 17:43:39
	2.74586	0.383333	2013-08-22 17:43:41
	2.78498	0.2	2013-08-22 17:43:43
	2.85151	0.0166667	2013-08-22 17:43:45
	2.8309	0.35	2013-08-22 17:43:47
	2.8706	0.466667	2013-08-22 17:43:49
	2.76185	0.166667	2013-08-22 17:43:51
	2.64581	0.133333	2013-08-22 17:43:53
	2.5162	0.416667	2013-08-22 17:43:55
	2.35943	0.266667	2013-08-22 17:43:57
	2.18191	0.183333	2013-08-22 17:43:59
	2.0418	0.05	2013-08-22 17:44:01
	2.00416	0.4	2013-08-22 17:44:03
	2.00745	0.316667	2013-08-22 17:44:05
	2.06826	-0.0166667	2013-08-22 17:44:07
	2.1581	0.1	2013-08-22 17:44:09
	2.25905	0.133333	2013-08-22 17:44:11
	2.37878	0.366667	2013-08-22 17:44:13
	2.41518	-0.0833333	2013-08-22 17:44:15
	2.40841	-0.183333	2013-08-22 17:44:17
	2.41321	-0.0833333	2013-08-22 17:44:19
	2.3979	0.05	2013-08-22 17:44:21
	2.34071	0.1	2013-08-22 17:44:23
	2.38657	0.333333	2013-08-22 17:44:25
	2.48004	0.25	2013-08-22 17:44:27
	2.53894	3.46945e-18	2013-08-22 17:44:29
	2.59071	-0.25	2013-08-22 17:44:31
	2.61018	-0.233333	2013-08-22 17:44:33
	2.5924	0.3	2013-08-22 17:44:35
	2.55457	0.416667	2013-08-22 17:44:37
	2.48016	0.3	2013-08-22 17:44:39
	2.356	0.266667	2013-08-22 17:44:41
	2.33927	0.133333	2013-08-22 17:44:43
	2.45819	0.133333	2013-08-22 17:44:45
	2.53214	0.383333	2013-08-22 17:44:47
	2.62157	0.4	2013-08-22 17:44:49
	2.79817	0.25	2013-08-22 17:44:51
	2.90942	0.366667	2013-08-22 17:44:53
	2.83546	0.233333	2013-08-22 17:44:55
	2.81111	0.5	2013-08-22 17:44:57
	2.88198	0.25	2013-08-22 17:44:59
	2.90592	0.0833333	2013-08-22 17:45:01
	2.80091	0.5	2013-08-22 17:45:03
	2.91715	1.86667	2013-08-22 17:45:05
	4.43142	8	2013-08-22 17:45:07
	6.47259	19.9667	2013-08-22 17:45:09
	7.96881	31.1833	2013-08-22 17:45:11
	9.24	38.8	2013-08-22 17:45:13
	9.21947	38.8	2013-08-22 17:45:15
	8.83071	38.2167	2013-08-22 17:45:17
	7.43402	40.7333	2013-08-22 17:45:19
	5.61322	40.3667	2013-08-22 17:45:21
	4.38701	31.6833	2013-08-22 17:45:23
	5.41678	23.6667	2013-08-22 17:45:25
	6.34502	19.9333	2013-08-22 17:45:27
	6.80207	22.3667	2013-08-22 17:45:29
	7.71789	21.55	2013-08-22 17:45:31
	7.80748	17.6	2013-08-22 17:45:33
	6.59541	14.85	2013-08-22 17:45:35
	4.39509	12.6833	2013-08-22 17:45:37
	3.07648	10.4667	2013-08-22 17:45:39
	2.31479	8.78333	2013-08-22 17:45:41
	2.11989	7.36667	2013-08-22 17:45:43
	2.04876	6.61667	2013-08-22 17:45:45
	2.04366	6	2013-08-22 17:45:47
	2.01649	5.03333	2013-08-22 17:45:49
	1.96284	4.5	2013-08-22 17:45:51
	1.90694	4.33333	2013-08-22 17:45:53
	1.87163	3.9	2013-08-22 17:45:55
	1.82249	3.66667	2013-08-22 17:45:57
	1.79374	3.16667	2013-08-22 17:45:59
	1.76841	2.71667	2013-08-22 17:46:01
	1.74911	2.73333	2013-08-22 17:46:03
	1.76438	2.88333	2013-08-22 17:46:05
	1.7821	2.35	2013-08-22 17:46:07
	1.80091	1.88333	2013-08-22 17:46:09
	1.80982	1.75	2013-08-22 17:46:11
	1.78562	2	2013-08-22 17:46:13
	1.74595	1.55	2013-08-22 17:46:15
	1.713	1.1	2013-08-22 17:46:17
	1.6768	1.51667	2013-08-22 17:46:19
	1.67305	1.26667	2013-08-22 17:46:21
	1.69713	1.26667	2013-08-22 17:46:23
	1.74188	1.48333	2013-08-22 17:46:25
	1.70973	1.16667	2013-08-22 17:46:27
	1.66961	0.95	2013-08-22 17:46:29
	1.55516	0.766667	2013-08-22 17:46:31
	1.54788	0.583333	2013-08-22 17:46:33
	1.42057	0.65	2013-08-22 17:46:35
	1.3722	0.216667	2013-08-22 17:46:37
	1.22594	0.45	2013-08-22 17:46:39
	1.14901	0.816667	2013-08-22 17:46:41
	0.967265	0.7	2013-08-22 17:46:43
	0.970739	0.716667	2013-08-22 17:46:45
	0.920053	0.833333	2013-08-22 17:46:47
	0.884306	0.416667	2013-08-22 17:46:49
	0.86728	0.333333	2013-08-22 17:46:51
	0.844734	0.416667	2013-08-22 17:46:53
	0.782948	0.583333	2013-08-22 17:46:55
	0.696962	0.366667	2013-08-22 17:46:57
	0.703356	0.383333	2013-08-22 17:46:59
	0.67853	0.333333	2013-08-22 17:47:01
	0.638264	0.283333	2013-08-22 17:47:03
	0.570877	0.1	2013-08-22 17:47:05
	0.586831	0.466667	2013-08-22 17:47:07
	0.600505	0.5	2013-08-22 17:47:09
	0.487183	0.233333	2013-08-22 17:47:11
	0.500385	0.216667	2013-08-22 17:47:13
	0.516611	-0.05	2013-08-22 17:47:15
	0.436382	-0.0333333	2013-08-22 17:47:17
	0.317767	0.4	2013-08-22 17:47:19
	0.391012	0.6	2013-08-22 17:47:21
	0.292925	0.2	2013-08-22 17:47:23
	0.212472	0.0333333	2013-08-22 17:47:25
	0.227608	0.2	2013-08-22 17:47:27
	0.245504	0.366667	2013-08-22 17:47:29
	0.190515	0.333333	2013-08-22 17:47:31
	0.184438	0.45	2013-08-22 17:47:33
	0.130651	0.233333	2013-08-22 17:47:35
	-0.0160399	-0.0666667	2013-08-22 17:47:37
	-0.0117438	0.15	2013-08-22 17:47:39
	-0.057431	0.316667	2013-08-22 17:47:41
	-0.112372	0.183333	2013-08-22 17:47:43
	-0.127778	0.05	2013-08-22 17:47:45
	-0.072595	0.2	2013-08-22 17:47:47
	-0.0884013	0.416667	2013-08-22 17:47:49
	-0.213003	0.1	2013-08-22 17:47:51
	-0.277207	0.0166667	2013-08-22 17:47:53
	-0.362767	0.216667	2013-08-22 17:47:55
	-0.413019	0.116667	2013-08-22 17:47:57
	-0.509081	0.35	2013-08-22 17:47:59
	-0.383536	0.5	2013-08-22 17:48:01
	-0.30869	0.183333	2013-08-22 17:48:03
	-0.199775	0.133333	2013-08-22 17:48:05
	-0.126266	0.4	2013-08-22 17:48:07
	-0.0386303	0.5	2013-08-22 17:48:09
	-0.0245714	0.0666667	2013-08-22 17:48:11
	-0.0331678	0.216667	2013-08-22 17:48:13
	-0.151938	-0.166667	2013-08-22 17:48:15
	-0.129393	0.05	2013-08-22 17:48:17
	-0.0814924	0.183333	2013-08-22 17:48:19
	-0.00720605	-0.166667	2013-08-22 17:48:21
	0.0767958	0.0666667	2013-08-22 17:48:23
	0.117186	-0.0666667	2013-08-22 17:48:25
	0.183464	-0.05	2013-08-22 17:48:27
	0.217606	0.0333333	2013-08-22 17:48:29
	0.193085	6.93889e-18	2013-08-22 17:48:31
	0.200483	0.233333	2013-08-22 17:48:33
	0.313826	0.0166667	2013-08-22 17:48:35
	0.358186	-0.1	2013-08-22 17:48:37
	0.284858	0.316667	2013-08-22 17:48:39
	0.236399	0.4	2013-08-22 17:48:41
	0.224555	-0.0166667	2013-08-22 17:48:43
	0.23301	0.233333	2013-08-22 17:48:45
	0.217238	0.266667	2013-08-22 17:48:47
	0.331635	0.15	2013-08-22 17:48:49
	0.420885	-0.133333	2013-08-22 17:48:51
	0.437773	-0.0833333	2013-08-22 17:48:53
	0.402113	0.0833333	2013-08-22 17:48:55
	0.323113	0.0166667	2013-08-22 17:48:57
	0.328673	0.0166667	2013-08-22 17:48:59
	0.377913	-6.93889e-18	2013-08-22 17:49:01
	0.242371	-0.0166667	2013-08-22 17:49:03
	0.299021	0.35	2013-08-22 17:49:05
	0.377817	0.366667	2013-08-22 17:49:07
	0.332058	0.483333	2013-08-22 17:49:09
	0.23754	0.283333	2013-08-22 17:49:11
	0.335742	0.266667	2013-08-22 17:49:13
	0.333963	0.633333	2013-08-22 17:49:15
	0.31613	0.65	2013-08-22 17:49:17
	0.355103	0.3	2013-08-22 17:49:19
	0.486695	0.0333333	2013-08-22 17:49:21
	0.671731	-0.0833333	2013-08-22 17:49:23
	0.755605	0.133333	2013-08-22 17:49:25
	0.599816	0.366667	2013-08-22 17:49:27
	0.570838	0.45	2013-08-22 17:49:29
	0.564969	0.183333	2013-08-22 17:49:31
	0.524507	0.3	2013-08-22 17:49:33
	0.53416	0.166667	2013-08-22 17:49:35
	0.767428	0.1	2013-08-22 17:49:37
	0.853638	0.35	2013-08-22 17:49:39
	0.816832	-0.05	2013-08-22 17:49:41
	0.807439	0.15	2013-08-22 17:49:43
	0.746887	-0.116667	2013-08-22 17:49:45
	0.661754	-0.0833333	2013-08-22 17:49:47
	0.595894	-0.05	2013-08-22 17:49:49
	0.606473	-0.0166667	2013-08-22 17:49:51
	0.694652	0.233333	2013-08-22 17:49:53
	0.823532	0.283333	2013-08-22 17:49:55
	0.910571	1.38778e-17	2013-08-22 17:49:57
	0.97511	-0.3	2013-08-22 17:49:59
	1.03393	-0.1	2013-08-22 17:50:01
	1.05125	0.316667	2013-08-22 17:50:03
	1.07387	0.183333	2013-08-22 17:50:05
	1.19225	-0.166667	2013-08-22 17:50:07
	1.28459	-0.05	2013-08-22 17:50:09
	1.37031	0.15	2013-08-22 17:50:11
	1.39665	0.166667	2013-08-22 17:50:13
	1.4639	0.0166667	2013-08-22 17:50:15
	1.54053	-0.0166667	2013-08-22 17:50:17
	1.58335	-0.0166667	2013-08-22 17:50:19
	1.55879	0.0833333	2013-08-22 17:50:21
	1.5019	-0.0666667	2013-08-22 17:50:23
	1.37786	0.183333	2013-08-22 17:50:25
	1.21726	0.55	2013-08-22 17:50:27
	1.20821	0.133333	2013-08-22 17:50:29
	1.20652	-0.15	2013-08-22 17:50:31
	1.34047	0.283333	2013-08-22 17:50:33
	1.50302	0.316667	2013-08-22 17:50:35
	1.65402	0.583333	2013-08-22 17:50:37
	1.66923	0.166667	2013-08-22 17:50:39
	1.71592	0.05	2013-08-22 17:50:41
	1.68812	0.283333	2013-08-22 17:50:43
	1.61948	0.283333	2013-08-22 17:50:45
	1.57335	0.1	2013-08-22 17:50:47
	1.56133	0.266667	2013-08-22 17:50:49
	1.56354	0.2	2013-08-22 17:50:51
	1.54016	-0.116667	2013-08-22 17:50:53
	1.5897	0.0666667	2013-08-22 17:50:55
	1.61058	-0.266667	2013-08-22 17:50:57
	1.60818	-0.216667	2013-08-22 17:50:59
	1.61704	0.0166667	2013-08-22 17:51:01
	1.62995	0.183333	2013-08-22 17:51:03
	1.63763	0.283333	2013-08-22 17:51:05
	1.62853	0.15	2013-08-22 17:51:07
	1.63206	-0.0166667	2013-08-22 17:51:09
	1.662	0.15	2013-08-22 17:51:11
	1.70845	0.05	2013-08-22 17:51:13
	1.80639	0.1	2013-08-22 17:51:15
	1.68919	0.0833333	2013-08-22 17:51:17
	1.60288	0.233333	2013-08-22 17:51:19
	1.55956	0.4	2013-08-22 17:51:21
	1.44457	0.133333	2013-08-22 17:51:23
	1.21049	-0.35	2013-08-22 17:51:25
	1.18291	-0.15	2013-08-22 17:51:27
	1.09604	0.4	2013-08-22 17:51:29
	1.14124	0.35	2013-08-22 17:51:31
	1.29423	0.35	2013-08-22 17:51:33
	1.47039	0.283333	2013-08-22 17:51:35
	1.65876	0.166667	2013-08-22 17:51:37
	1.88368	0.05	2013-08-22 17:51:39
	1.90272	-0.0833333	2013-08-22 17:51:41
	1.86095	-0.1	2013-08-22 17:51:43
	1.73195	0.266667	2013-08-22 17:51:45
	1.59036	0.2	2013-08-22 17:51:47
	1.46736	0.166667	2013-08-22 17:51:49
	1.35408	0.383333	2013-08-22 17:51:51
	1.25713	0.416667	2013-08-22 17:51:53
	1.25971	0.2	2013-08-22 17:51:55
	1.15624	-0.05	2013-08-22 17:51:57
	1.10486	0.266667	2013-08-22 17:51:59
	1.08244	0.416667	2013-08-22 17:52:01
	1.04919	0.0833333	2013-08-22 17:52:03
	1.08693	0.416667	2013-08-22 17:52:05
	1.35412	0.116667	2013-08-22 17:52:07
	1.47974	0.15	2013-08-22 17:52:09
	1.44115	0.2	2013-08-22 17:52:11
	1.33143	0.316667	2013-08-22 17:52:13
	1.20591	0.333333	2013-08-22 17:52:15
	1.1094	-0.15	2013-08-22 17:52:17
	0.984898	-0.15	2013-08-22 17:52:19
	1.10549	0.25	2013-08-22 17:52:21
	1.27785	0.383333	2013-08-22 17:52:23
	1.10363	0.133333	2013-08-22 17:52:25
	0.816341	-0.216667	2013-08-22 17:52:27
	0.624337	0.283333	2013-08-22 17:52:29
	0.502273	0.1	2013-08-22 17:52:31
	0.503589	0.0666667	2013-08-22 17:52:33
	0.741625	0.316667	2013-08-22 17:52:35
	1.09726	0.333333	2013-08-22 17:52:37
	1.46132	0.25	2013-08-22 17:52:39
	1.63971	0.566667	2013-08-22 17:52:41
	1.73001	0.483333	2013-08-22 17:52:43
	1.74168	0.0666667	2013-08-22 17:52:45
	1.54662	-0.0666667	2013-08-22 17:52:47
	1.37822	-0.2	2013-08-22 17:52:49
	1.23115	0.15	2013-08-22 17:52:51
	1.08117	0.0666667	2013-08-22 17:52:53
	1.14876	-0.133333	2013-08-22 17:52:55
	1.07528	0.05	2013-08-22 17:52:57
	1.11652	-0.116667	2013-08-22 17:52:59
	1.06857	0.15	2013-08-22 17:53:01
	1.06261	0.283333	2013-08-22 17:53:03
	0.987663	0.35	2013-08-22 17:53:05
	1.13852	0.233333	2013-08-22 17:53:07
	1.23149	0.0333333	2013-08-22 17:53:09
	1.25045	-0.0666667	2013-08-22 17:53:11
	1.30463	0.216667	2013-08-22 17:53:13
	1.37828	0.0833333	2013-08-22 17:53:15
	1.38728	0	2013-08-22 17:53:17
	1.30157	0.0333333	2013-08-22 17:53:19
	1.31301	-6.93889e-18	2013-08-22 17:53:21
	1.12835	-0.0666667	2013-08-22 17:53:23
	0.923882	0.3	2013-08-22 17:53:25
	0.984098	0.35	2013-08-22 17:53:27
	1.03843	0.216667	2013-08-22 17:53:29
	1.14081	0.35	2013-08-22 17:53:31
	1.39105	0.183333	2013-08-22 17:53:33
	1.50058	0.233333	2013-08-22 17:53:35
	1.24002	0.2	2013-08-22 17:53:37
	1.09923	0.333333	2013-08-22 17:53:39
	1.03617	0.25	2013-08-22 17:53:41
	0.916425	0.4	2013-08-22 17:53:43
	0.948101	0.433333	2013-08-22 17:53:45
	1.16166	0.433333	2013-08-22 17:53:47
	1.27779	0.133333	2013-08-22 17:53:49
	1.30901	0.05	2013-08-22 17:53:51
	1.36436	0.316667	2013-08-22 17:53:53
	1.37762	0.566667	2013-08-22 17:53:55
	1.36108	0.266667	2013-08-22 17:53:57
	1.38551	0.466667	2013-08-22 17:53:59
	1.39059	0.3	2013-08-22 17:54:01
	1.40706	0.233333	2013-08-22 17:54:03
	1.42392	0.45	2013-08-22 17:54:05
	1.42236	0.583333	2013-08-22 17:54:07
	1.36851	0.233333	2013-08-22 17:54:09
	1.33787	0.283333	2013-08-22 17:54:11
	1.29032	0.316667	2013-08-22 17:54:13
	1.25546	0.3	2013-08-22 17:54:15
	1.23679	0.116667	2013-08-22 17:54:17
	1.18389	-6.93889e-18	2013-08-22 17:54:19
	1.12877	-0.283333	2013-08-22 17:54:21
	1.121	-0.2	2013-08-22 17:54:23
	1.10506	-0.0666667	2013-08-22 17:54:25
	1.10043	0.116667	2013-08-22 17:54:27
	1.16141	-0.0833333	2013-08-22 17:54:29
	1.14525	-0.133333	2013-08-22 17:54:31
	1.09902	0.1	2013-08-22 17:54:33
	1.10344	0.2	2013-08-22 17:54:35
	1.01713	0.516667	2013-08-22 17:54:37
	0.865589	0.183333	2013-08-22 17:54:39
	0.916165	0.05	2013-08-22 17:54:41
	0.927001	0.233333	2013-08-22 17:54:43
	0.929437	-0.0666667	2013-08-22 17:54:45
	1.03977	-0.0333333	2013-08-22 17:54:47
	1.11307	0.166667	2013-08-22 17:54:49
	1.01974	0.25	2013-08-22 17:54:51
	0.95256	0.3	2013-08-22 17:54:53
	0.959836	0.166667	2013-08-22 17:54:55
	0.898652	0.25	2013-08-22 17:54:57
	0.911128	0.05	2013-08-22 17:54:59
	0.788984	-0.0166667	2013-08-22 17:55:01
	0.89114	0.116667	2013-08-22 17:55:03
	0.743976	0.466667	2013-08-22 17:55:05
	0.682411	0.05	2013-08-22 17:55:07
	0.745947	-0.25	2013-08-22 17:55:09
	0.968683	-0.0166667	2013-08-22 17:55:11
	0.945839	0.1	2013-08-22 17:55:13
	1.06071	0.116667	2013-08-22 17:55:15
	1.12911	0.483333	2013-08-22 17:55:17
	1.08441	0.266667	2013-08-22 17:55:19
	1.02846	0.0166667	2013-08-22 17:55:21
	0.997978	0.15	2013-08-22 17:55:23
	1.02443	0.0833333	2013-08-22 17:55:25
	0.91499	0.266667	2013-08-22 17:55:27
	0.915786	0.333333	2013-08-22 17:55:29
	1.02084	0.283333	2013-08-22 17:55:31
	1.10262	0.0166667	2013-08-22 17:55:33
	1.10403	-0.0166667	2013-08-22 17:55:35
	1.12929	-0.133333	2013-08-22 17:55:37
	1.06261	0.0333333	2013-08-22 17:55:39
	1.06732	0.1	2013-08-22 17:55:41
	1.05394	0	2013-08-22 17:55:43
	0.954473	0.166667	2013-08-22 17:55:45
	1.00097	0.0833333	2013-08-22 17:55:47
	1.0655	-0.216667	2013-08-22 17:55:49
	0.984221	0.2	2013-08-22 17:55:51
	0.883736	0.3	2013-08-22 17:55:53
	0.918652	0.233333	2013-08-22 17:55:55
	0.815268	0.0166667	2013-08-22 17:55:57
	0.725764	-0.0166667	2013-08-22 17:55:59
	0.65658	0.1	2013-08-22 17:56:01
	0.641676	0.433333	2013-08-22 17:56:03
	0.639952	0.433333	2013-08-22 17:56:05
	0.800268	0.6	2013-08-22 17:56:07
	0.860363	0.633333	2013-08-22 17:56:09
	0.887979	0.45	2013-08-22 17:56:11
	0.911075	0.266667	2013-08-22 17:56:13
	0.919151	0.233333	2013-08-22 17:56:15
	0.835567	0.3	2013-08-22 17:56:17
	0.839243	0.5	2013-08-22 17:56:19
	0.858359	0.266667	2013-08-22 17:56:21
	0.768755	-0.0166667	2013-08-22 17:56:23
	0.69189	0.133333	2013-08-22 17:56:25
	0.690446	0.1	2013-08-22 17:56:27
	0.715062	0.25	2013-08-22 17:56:29
	0.649878	-3.46945e-18	2013-08-22 17:56:31
	0.700974	0.283333	2013-08-22 17:56:33
	0.72631	0.333333	2013-08-22 17:56:35
	0.720706	0.283333	2013-08-22 17:56:37
	0.613162	0.233333	2013-08-22 17:56:39
	0.628317	0.283333	2013-08-22 17:56:41
	0.669513	-0.116667	2013-08-22 17:56:43
	0.642669	-0.0666667	2013-08-22 17:56:45
	0.683365	0.133333	2013-08-22 17:56:47
	0.735601	0.216667	2013-08-22 17:56:49
	0.761457	0.116667	2013-08-22 17:56:51
	0.858973	0.1	2013-08-22 17:56:53
	0.997949	-0.233333	2013-08-22 17:56:55
	1.02354	0.183333	2013-08-22 17:56:57
	1.13706	0.183333	2013-08-22 17:56:59
	1.229	0.283333	2013-08-22 17:57:01
	1.20843	0.4	2013-08-22 17:57:03
	1.26513	-0.15	2013-08-22 17:57:05
	1.30236	-0.1	2013-08-22 17:57:07
	1.20196	-0.0333333	2013-08-22 17:57:09
	1.1128	0.0166667	2013-08-22 17:57:11
	1.10401	0.166667	2013-08-22 17:57:13
	1.04129	0.266667	2013-08-22 17:57:15
	1.07096	0.366667	2013-08-22 17:57:17
	1.14954	0.25	2013-08-22 17:57:19
	1.23723	3.46945e-18	2013-08-22 17:57:21
	1.21783	0.2	2013-08-22 17:57:23
	1.16487	0.666667	2013-08-22 17:57:25
	1.09254	0.183333	2013-08-22 17:57:27
	1.01778	-0.216667	2013-08-22 17:57:29
	0.961514	-0.0333333	2013-08-22 17:57:31
	0.95439	0.166667	2013-08-22 17:57:33
	0.940486	0.633333	2013-08-22 17:57:35
	0.831202	0.883333	2013-08-22 17:57:37
	0.809938	0.55	2013-08-22 17:57:39
	0.791194	0.116667	2013-08-22 17:57:41
	0.73395	0.45	2013-08-22 17:57:43
	0.707265	0.566667	2013-08-22 17:57:45
	0.681981	0.4	2013-08-22 17:57:47
	0.721377	0.183333	2013-08-22 17:57:49
	0.656673	0.266667	2013-08-22 17:57:51
	0.587649	0.433333	2013-08-22 17:57:53
	0.530165	0.566667	2013-08-22 17:57:55
	0.569781	0.916667	2013-08-22 17:57:57
	0.503977	0.466667	2013-08-22 17:57:59
	0.500812	0.166667	2013-08-22 17:58:01
	0.483208	0.366667	2013-08-22 17:58:03
	0.444644	0.633333	2013-08-22 17:58:05
	0.78946	0.716667	2013-08-22 17:58:07
	2.13726	3.21667	2013-08-22 17:58:09
	2.92285	5.81667	2013-08-22 17:58:11
	3.28509	6.6	2013-08-22 17:58:13
	3.41718	6.75	2013-08-22 17:58:15
	3.0087	5.68333	2013-08-22 17:58:17
	2.57126	5.2	2013-08-22 17:58:19
	2.53619	6.98333	2013-08-22 17:58:21
	2.83193	7.51667	2013-08-22 17:58:23
	3.7609	8.53333	2013-08-22 17:58:25
	4.62506	10.25	2013-08-22 17:58:27
	4.40003	11.4333	2013-08-22 17:58:29
	4.34345	9.91667	2013-08-22 17:58:31
	4.18029	10.1667	2013-08-22 17:58:33
	3.55476	9.65	2013-08-22 17:58:35
	3.4843	8.9	2013-08-22 17:58:37
	3.63321	8.66667	2013-08-22 17:58:39
	3.83301	9.46667	2013-08-22 17:58:41
	4.67563	10.6667	2013-08-22 17:58:43
	5.62632	13.7667	2013-08-22 17:58:45
	5.98234	16.25	2013-08-22 17:58:47
	6.80125	17.7	2013-08-22 17:58:49
	7.29589	15.8333	2013-08-22 17:58:51
	7.27671	12.6833	2013-08-22 17:58:53
	7.54652	11.3667	2013-08-22 17:58:55
	7.63278	9.83333	2013-08-22 17:58:57
	7.16071	8.06667	2013-08-22 17:58:59
	6.47315	6.46667	2013-08-22 17:59:01
	5.73496	5.06667	2013-08-22 17:59:03
	4.61606	4.61667	2013-08-22 17:59:05
	3.54364	3.73333	2013-08-22 17:59:07
	2.35447	3.25	2013-08-22 17:59:09
	1.67619	3.6	2013-08-22 17:59:11
	1.11516	2.86667	2013-08-22 17:59:13
	0.58968	2.61667	2013-08-22 17:59:15
	0.445956	2.2	2013-08-22 17:59:17
	0.396432	1.88333	2013-08-22 17:59:19
	0.387227	1.88333	2013-08-22 17:59:21
	0.394343	1.9	2013-08-22 17:59:23
	0.461959	1.58333	2013-08-22 17:59:25
	0.475135	1.56667	2013-08-22 17:59:27
	0.446391	1.11667	2013-08-22 17:59:29
	0.323807	1.3	2013-08-22 17:59:31
	0.407443	1.31667	2013-08-22 17:59:33
	0.475359	1.2	2013-08-22 17:59:35
	0.605774	1.11667	2013-08-22 17:59:37
	0.69865	1.23333	2013-08-22 17:59:39
	0.855786	1.33333	2013-08-22 17:59:41
	0.839322	1.58333	2013-08-22 17:59:43
	0.836318	1.45	2013-08-22 17:59:45
	0.844494	0.75	2013-08-22 17:59:47
	0.98157	0.616667	2013-08-22 17:59:49
	1.08081	0.566667	2013-08-22 17:59:51
	1.16156	0.566667	2013-08-22 17:59:53
	1.20892	0.666667	2013-08-22 17:59:55
	1.22881	0.483333	2013-08-22 17:59:57
	1.18953	0.0666667	2013-08-22 17:59:59
	1.17024	0.133333	2013-08-22 18:00:01
	1.15914	0.6	2013-08-22 18:00:03
	1.19278	0.516667	2013-08-22 18:00:05
	1.20249	0.5	2013-08-22 18:00:07
	1.18105	0.3	2013-08-22 18:00:09
	1.17672	0.633333	2013-08-22 18:00:11
	1.18658	0.2	2013-08-22 18:00:13
	1.16666	0.4	2013-08-22 18:00:15
	1.22099	0.35	2013-08-22 18:00:17
	1.32849	0.35	2013-08-22 18:00:19
	1.41414	-3.46945e-18	2013-08-22 18:00:21
	1.43708	0.266667	2013-08-22 18:00:23
	1.47262	0.6	2013-08-22 18:00:25
	1.45173	0.05	2013-08-22 18:00:27
	1.39009	0.4	2013-08-22 18:00:29
	1.32644	0.65	2013-08-22 18:00:31
	1.3265	0.2	2013-08-22 18:00:33
	1.29135	4.62593e-18	2013-08-22 18:00:35
	1.27552	0.0333333	2013-08-22 18:00:37
	1.32746	0.0666667	2013-08-22 18:00:39
	1.34933	0.116667	2013-08-22 18:00:41
	1.34554	0.166667	2013-08-22 18:00:43
	1.35942	0.166667	2013-08-22 18:00:45
	1.35883	0.316667	2013-08-22 18:00:47
	1.34503	0.2	2013-08-22 18:00:49
	1.34945	0.333333	2013-08-22 18:00:51
	1.37758	0.666667	2013-08-22 18:00:53
	1.43861	0.716667	2013-08-22 18:00:55
	1.5243	0.416667	2013-08-22 18:00:57
	1.58652	0.0166667	2013-08-22 18:00:59
	1.51547	0.0833333	2013-08-22 18:01:01
	1.63412	0.0833333	2013-08-22 18:01:03
	1.65978	9.25186e-18	2013-08-22 18:01:05
	1.68631	0.0833333	2013-08-22 18:01:07
	1.72542	0.0333333	2013-08-22 18:01:09
	1.91315	0.05	2013-08-22 18:01:11
	1.87179	0.0833333	2013-08-22 18:01:13
	1.86934	-0.283333	2013-08-22 18:01:15
	1.90545	0.35	2013-08-22 18:01:17
	2.03334	0.533333	2013-08-22 18:01:19
	2.20296	0.566667	2013-08-22 18:01:21
	2.36879	0.833333	2013-08-22 18:01:23
	2.43728	1.18333	2013-08-22 18:01:25
	2.67485	1.16667	2013-08-22 18:01:27
	9.58493	5.48333	2013-08-22 18:01:29
	14.368	17.6833	2013-08-22 18:01:31
	18.6925	22.5	2013-08-22 18:01:33
	22.1205	23.8333	2013-08-22 18:01:35
	24.7266	27.4167	2013-08-22 18:01:37
	33.4315	45.1167	2013-08-22 18:01:39
	35.6244	67.9333	2013-08-22 18:01:41
	44.0302	70.0833	2013-08-22 18:01:43
	41.5821	73.7667	2013-08-22 18:01:45
	39.0469	70.6	2013-08-22 18:01:47
	23.6138	61.3833	2013-08-22 18:01:49
	17.4875	58.3667	2013-08-22 18:01:51
	4.71756	61.75	2013-08-22 18:01:53
	3.75887	53.6	2013-08-22 18:01:55
	3.47992	40.4667	2013-08-22 18:01:57
	3.2006	31.05	2013-08-22 18:01:59
	2.14783	24.5167	2013-08-22 18:02:01
	1.95858	20.3	2013-08-22 18:02:03
	1.86067	16.85	2013-08-22 18:02:05
	1.75873	13.4667	2013-08-22 18:02:07
	1.69326	12.0167	2013-08-22 18:02:09
	1.67375	11.3333	2013-08-22 18:02:11
	1.75858	9.3	2013-08-22 18:02:13
	1.82464	7.63333	2013-08-22 18:02:15
	1.90031	6.9	2013-08-22 18:02:17
	1.94072	6.38333	2013-08-22 18:02:19
	1.97151	6.16667	2013-08-22 18:02:21
	1.94977	5.96667	2013-08-22 18:02:23
	1.81698	5.01667	2013-08-22 18:02:25
	1.67925	4.31667	2013-08-22 18:02:27
	1.55457	4.53333	2013-08-22 18:02:29
	1.48468	3.98333	2013-08-22 18:02:31
	1.43591	3.28333	2013-08-22 18:02:33
	1.47393	2.71667	2013-08-22 18:02:35
	1.54957	2.65	2013-08-22 18:02:37
	1.59993	2.3	2013-08-22 18:02:39
	1.59503	2.68333	2013-08-22 18:02:41
	1.52619	2.83333	2013-08-22 18:02:43
	1.36166	2.51667	2013-08-22 18:02:45
	1.27076	1.93333	2013-08-22 18:02:47
	1.20765	1.5	2013-08-22 18:02:49
	1.14274	1.31667	2013-08-22 18:02:51
	1.10828	1.41667	2013-08-22 18:02:53
	1.1341	1.71667	2013-08-22 18:02:55
	1.1115	1.93333	2013-08-22 18:02:57
	1.44219	3.98333	2013-08-22 18:02:59
	1.47478	8.96667	2013-08-22 18:03:01
	1.4945	9.61667	2013-08-22 18:03:03
	1.57568	6.13333	2013-08-22 18:03:05
	1.78296	5.25	2013-08-22 18:03:07
	4.72226	5.73333	2013-08-22 18:03:09
	9.87639	11.4	2013-08-22 18:03:11
	10.5462	17.5	2013-08-22 18:03:13
	10.7895	16.7833	2013-08-22 18:03:15
	10.8131	12.0667	2013-08-22 18:03:17
	7.66005	9.41667	2013-08-22 18:03:19
	2.59085	7.78333	2013-08-22 18:03:21
	1.99373	6.1	2013-08-22 18:03:23
	1.80705	5.55	2013-08-22 18:03:25
	1.69155	5.26667	2013-08-22 18:03:27
	1.62884	4.51667	2013-08-22 18:03:29
	1.56616	3.38333	2013-08-22 18:03:31
	1.57443	2.48333	2013-08-22 18:03:33
	1.55976	2.4	2013-08-22 18:03:35
	1.5042	2.18333	2013-08-22 18:03:37
	1.52195	1.95	2013-08-22 18:03:39
	1.61384	1.76667	2013-08-22 18:03:41
	1.70636	1.5	2013-08-22 18:03:43
	1.74702	1.55	2013-08-22 18:03:45
	1.77478	1.38333	2013-08-22 18:03:47
	1.69153	1.36667	2013-08-22 18:03:49
	1.52117	1.35	2013-08-22 18:03:51
	1.35413	1.16667	2013-08-22 18:03:53
	1.27649	1.1	2013-08-22 18:03:55
	1.24692	1	2013-08-22 18:03:57
	1.26322	0.6	2013-08-22 18:03:59
	1.29717	0.916667	2013-08-22 18:04:01
	1.22433	0.766667	2013-08-22 18:04:03
	1.16132	0.583333	2013-08-22 18:04:05
	1.08484	0.333333	2013-08-22 18:04:07
	0.995568	0.3	2013-08-22 18:04:09
	0.880439	0.566667	2013-08-22 18:04:11
	0.827218	0.583333	2013-08-22 18:04:13
	0.79014	0.566667	2013-08-22 18:04:15
	0.772489	0.916667	2013-08-22 18:04:17
	0.773658	1.18333	2013-08-22 18:04:19
	0.749807	1.18333	2013-08-22 18:04:21
	0.707496	0.65	2013-08-22 18:04:23
	0.652147	0.5	2013-08-22 18:04:25
	0.557746	0.716667	2013-08-22 18:04:27
	0.431939	0.75	2013-08-22 18:04:29
	0.364867	0.5	2013-08-22 18:04:31
	0.310794	0.333333	2013-08-22 18:04:33
	3.99028	0.316667	2013-08-22 18:04:35
	6.61903	0.4	2013-08-22 18:04:37
	16.2424	0.816667	2013-08-22 18:04:39
	32.3095	3.96667	2013-08-22 18:04:41
	41.2859	23.3333	2013-08-22 18:04:43
	41.7901	62.8333	2013-08-22 18:04:45
	52.877	109.233	2013-08-22 18:04:47
	44.7783	116.433	2013-08-22 18:04:49
	28.9779	88.5833	2013-08-22 18:04:51
	20.1402	66.75	2013-08-22 18:04:53
	15.9775	47.8	2013-08-22 18:04:55
	2.2835	38.2	2013-08-22 18:04:57
	0.744891	29	2013-08-22 18:04:59
	0.51656	22.9	2013-08-22 18:05:01
	0.337052	19.5667	2013-08-22 18:05:03
	0.172294	16.2333	2013-08-22 18:05:05
	0.0354473	14.1333	2013-08-22 18:05:07
	-0.0149064	12.8	2013-08-22 18:05:09
	-0.0628289	11.2333	2013-08-22 18:05:11
	-0.132621	10.3167	2013-08-22 18:05:13
	-0.170628	8.45	2013-08-22 18:05:15
	-0.160534	7.38333	2013-08-22 18:05:17
	-0.14484	6.96667	2013-08-22 18:05:19
	-0.180666	6.91667	2013-08-22 18:05:21
	-0.103356	6.41667	2013-08-22 18:05:23
	-0.0730665	5.28333	2013-08-22 18:05:25
	-0.118674	5.38333	2013-08-22 18:05:27
	-0.217674	4.48333	2013-08-22 18:05:29
	-0.21487	4.1	2013-08-22 18:05:31
	-0.217193	4.4	2013-08-22 18:05:33
	-0.194066	4.26667	2013-08-22 18:05:35
	-0.180158	3.58333	2013-08-22 18:05:37
	-0.121437	2.9	2013-08-22 18:05:39
	-0.159305	2.88333	2013-08-22 18:05:41
	-0.208319	2.48333	2013-08-22 18:05:43
	-0.187596	2.46667	2013-08-22 18:05:45
	-0.127341	2.01667	2013-08-22 18:05:47
	-0.104975	1.76667	2013-08-22 18:05:49
	-0.0517384	2.06667	2013-08-22 18:05:51
	0.0597868	1.76667	2013-08-22 18:05:53
	0.122567	1.56667	2013-08-22 18:05:55
	0.169711	1.83333	2013-08-22 18:05:57
	0.26756	1.91667	2013-08-22 18:05:59
	0.319503	1.36667	2013-08-22 18:06:01
	0.382237	1.36667	2013-08-22 18:06:03
	0.378685	1.01667	2013-08-22 18:06:05
	0.395958	1.15	2013-08-22 18:06:07
	0.364905	1.36667	2013-08-22 18:06:09
	0.374012	0.733333	2013-08-22 18:06:11
	0.387251	0.316667	2013-08-22 18:06:13
	0.477839	0.433333	2013-08-22 18:06:15
	0.463013	0.683333	2013-08-22 18:06:17
	0.579264	0.733333	2013-08-22 18:06:19
	0.613429	0.616667	2013-08-22 18:06:21
	0.596503	0.85	2013-08-22 18:06:23
	0.552838	0.533333	2013-08-22 18:06:25
	0.579892	0.5	2013-08-22 18:06:27
	0.531546	0.616667	2013-08-22 18:06:29
	0.548001	0.433333	2013-08-22 18:06:31
	0.668575	0.566667	2013-08-22 18:06:33
	0.707689	0.666667	2013-08-22 18:06:35
	0.662744	0.4	2013-08-22 18:06:37
	0.573178	0.25	2013-08-22 18:06:39
	0.507293	0.583333	2013-08-22 18:06:41
	0.321307	1.15	2013-08-22 18:06:43
	0.219601	0.366667	2013-08-22 18:06:45
	0.272276	0.0833333	2013-08-22 18:06:47
	0.37921	0.0333333	2013-08-22 18:06:49
	0.439384	0.35	2013-08-22 18:06:51
	0.513979	0.95	2013-08-22 18:06:53
	0.530193	0.816667	2013-08-22 18:06:55
	0.516188	0.55	2013-08-22 18:06:57
	0.479022	0.75	2013-08-22 18:06:59
	0.462505	0.6	2013-08-22 18:07:01
	0.453303	0.25	2013-08-22 18:07:03
	0.537661	0.366667	2013-08-22 18:07:05
	0.596999	0.05	2013-08-22 18:07:07
	0.637997	-0.0666667	2013-08-22 18:07:09
	0.705655	-0.0833333	2013-08-22 18:07:11
	0.765793	0.0666667	2013-08-22 18:07:13
	0.813571	0.266667	2013-08-22 18:07:15
	0.860234	0.15	2013-08-22 18:07:17
	0.929022	0.116667	2013-08-22 18:07:19
	0.994538	0.15	2013-08-22 18:07:21
	1.06226	0.616667	2013-08-22 18:07:23
	1.11041	0.533333	2013-08-22 18:07:25
	1.16321	0.333333	2013-08-22 18:07:27
	1.23728	0.233333	2013-08-22 18:07:29
	1.2439	0.333333	2013-08-22 18:07:31
	1.2771	0.2	2013-08-22 18:07:33
	1.28986	0.35	2013-08-22 18:07:35
	1.29999	0.0166667	2013-08-22 18:07:37
	1.31022	-0.1	2013-08-22 18:07:39
	1.25848	0.0833333	2013-08-22 18:07:41
	1.28453	0.116667	2013-08-22 18:07:43
	1.34533	-0.15	2013-08-22 18:07:45
	1.38675	-0.2	2013-08-22 18:07:47
	1.3998	0.166667	2013-08-22 18:07:49
	1.50532	0.45	2013-08-22 18:07:51
	1.52882	0.583333	2013-08-22 18:07:53
	1.55689	0.216667	2013-08-22 18:07:55
	1.58549	0.116667	2013-08-22 18:07:57
	1.62374	0.216667	2013-08-22 18:07:59
	1.66462	0.183333	2013-08-22 18:08:01
	1.68659	-0.0333333	2013-08-22 18:08:03
	1.68698	0.383333	2013-08-22 18:08:05
	1.70996	0.633333	2013-08-22 18:08:07
	1.67001	0.383333	2013-08-22 18:08:09
	1.66732	0.2	2013-08-22 18:08:11
	1.66728	0.216667	2013-08-22 18:08:13
	1.67276	0.533333	2013-08-22 18:08:15
	1.63768	0.266667	2013-08-22 18:08:17
	1.65362	0.15	2013-08-22 18:08:19
	1.60712	0.433333	2013-08-22 18:08:21
	1.55273	0.116667	2013-08-22 18:08:23
	1.49861	0.15	2013-08-22 18:08:25
	1.47488	0.2	2013-08-22 18:08:27
	1.48718	0.283333	2013-08-22 18:08:29
	1.46687	-0.05	2013-08-22 18:08:31
	1.43297	0.15	2013-08-22 18:08:33
	1.37682	-1.38778e-17	2013-08-22 18:08:35
	1.28954	-0.2	2013-08-22 18:08:37
	1.16013	0.05	2013-08-22 18:08:39
	1.07923	-0.0833333	2013-08-22 18:08:41
	0.962278	-0.0666667	2013-08-22 18:08:43
	0.835544	-0.1	2013-08-22 18:08:45
	0.893469	-0.05	2013-08-22 18:08:47
	1.03045	-0.333333	2013-08-22 18:08:49
	1.17156	-0.266667	2013-08-22 18:08:51
	1.36509	0.233333	2013-08-22 18:08:53
	1.51423	0.266667	2013-08-22 18:08:55
	1.58714	0.216667	2013-08-22 18:08:57
	1.51594	-0.116667	2013-08-22 18:08:59
	1.58363	0.15	2013-08-22 18:09:01
	1.61495	0.233333	2013-08-22 18:09:03
	1.699	-0.0166667	2013-08-22 18:09:05
	1.73266	0.183333	2013-08-22 18:09:07
	1.82837	0.416667	2013-08-22 18:09:09
	1.70757	0.366667	2013-08-22 18:09:11
	1.62736	0.116667	2013-08-22 18:09:13
	1.52504	0.233333	2013-08-22 18:09:15
	1.38725	0.366667	2013-08-22 18:09:17
	1.26181	0	2013-08-22 18:09:19
	1.2446	-0.166667	2013-08-22 18:09:21
	1.2977	-0.1	2013-08-22 18:09:23
	1.40051	0.116667	2013-08-22 18:09:25
	1.44004	0.15	2013-08-22 18:09:27
	1.48222	-0.116667	2013-08-22 18:09:29
	1.49969	-0.166667	2013-08-22 18:09:31
	1.50243	0.0666667	2013-08-22 18:09:33
	1.4748	0.1	2013-08-22 18:09:35
	1.50792	-0.116667	2013-08-22 18:09:37
	1.38765	-0.133333	2013-08-22 18:09:39
	1.33453	0.6	2013-08-22 18:09:41
	1.22376	0.716667	2013-08-22 18:09:43
	1.26092	0.266667	2013-08-22 18:09:45
	1.28991	0.0666667	2013-08-22 18:09:47
	1.47691	0.116667	2013-08-22 18:09:49
	1.52656	0.0166667	2013-08-22 18:09:51
	1.4903	0.166667	2013-08-22 18:09:53
	1.33665	0.233333	2013-08-22 18:09:55
	1.18458	0.0333333	2013-08-22 18:09:57
	1.17772	0.133333	2013-08-22 18:09:59
	1.26619	0.166667	2013-08-22 18:10:01
	1.38537	0.05	2013-08-22 18:10:03
	1.44482	-0.0166667	2013-08-22 18:10:05
	1.51348	-0.05	2013-08-22 18:10:07
	1.41165	0.0333333	2013-08-22 18:10:09
	1.32495	0.133333	2013-08-22 18:10:11
	1.2463	0.133333	2013-08-22 18:10:13
	1.21314	0.05	2013-08-22 18:10:15
	1.24709	0.1	2013-08-22 18:10:17
	1.27035	-0.0166667	2013-08-22 18:10:19
	1.24912	0.516667	2013-08-22 18:10:21
	1.27892	0.416667	2013-08-22 18:10:23
	1.24171	0.0666667	2013-08-22 18:10:25
	1.07723	0.133333	2013-08-22 18:10:27
	1.03002	0.233333	2013-08-22 18:10:29
	1.04317	0.1	2013-08-22 18:10:31
	1.01739	0.266667	2013-08-22 18:10:33
	0.982176	0.283333	2013-08-22 18:10:35
	0.996561	0.0833333	2013-08-22 18:10:37
	1.01961	0.25	2013-08-22 18:10:39
	1.00657	0.433333	2013-08-22 18:10:41
	1.11618	0.05	2013-08-22 18:10:43
	1.29784	-0.15	2013-08-22 18:10:45
	1.49753	0.533333	2013-08-22 18:10:47
	1.64619	0.15	2013-08-22 18:10:49
	1.7707	0.1	2013-08-22 18:10:51
	1.71448	0.183333	2013-08-22 18:10:53
	1.59191	0.116667	2013-08-22 18:10:55
	1.48471	-0.0833333	2013-08-22 18:10:57
	1.32782	-0.0833333	2013-08-22 18:10:59
	1.22711	0.366667	2013-08-22 18:11:01
	1.20649	0.516667	2013-08-22 18:11:03
	1.20888	0	2013-08-22 18:11:05
	1.23552	-0.333333	2013-08-22 18:11:07
	1.30591	-0.05	2013-08-22 18:11:09
	1.33005	-0.116667	2013-08-22 18:11:11
	1.4096	0.366667	2013-08-22 18:11:13
	1.56796	0.4	2013-08-22 18:11:15
	1.70089	0.266667	2013-08-22 18:11:17
	1.77631	0.266667	2013-08-22 18:11:19
	1.85488	0.1	2013-08-22 18:11:21
	1.85094	0.2	2013-08-22 18:11:23
	1.68029	-0.0833333	2013-08-22 18:11:25
	1.58457	-0.15	2013-08-22 18:11:27
	1.43816	0.233333	2013-08-22 18:11:29
	1.3521	0.05	2013-08-22 18:11:31
	1.30691	-0.0166667	2013-08-22 18:11:33
	1.38978	0.383333	2013-08-22 18:11:35
	1.36326	0.416667	2013-08-22 18:11:37
	1.36147	-0.0333333	2013-08-22 18:11:39
	1.37757	-0.333333	2013-08-22 18:11:41
	1.42108	-0.45	2013-08-22 18:11:43
	1.48286	-0.05	2013-08-22 18:11:45
	1.56559	0.183333	2013-08-22 18:11:47
	1.69477	0.566667	2013-08-22 18:11:49
	1.74734	0.0333333	2013-08-22 18:11:51
	1.72528	0.0166667	2013-08-22 18:11:53
	1.75533	0.0666667	2013-08-22 18:11:55
	1.79369	0.35	2013-08-22 18:11:57
	1.80616	0.366667	2013-08-22 18:11:59
	1.78938	0.383333	2013-08-22 18:12:01
	1.78245	0.5	2013-08-22 18:12:03
	1.74196	0.266667	2013-08-22 18:12:05
	1.69454	0.266667	2013-08-22 18:12:07
	1.62257	0.316667	2013-08-22 18:12:09
	1.57529	0.333333	2013-08-22 18:12:11
	1.55554	0.116667	2013-08-22 18:12:13
	1.47404	0.1	2013-08-22 18:12:15
	1.33783	0.133333	2013-08-22 18:12:17
	1.27677	0.0833333	2013-08-22 18:12:19
	1.24758	0.0166667	2013-08-22 18:12:21
	1.23256	0.416667	2013-08-22 18:12:23
	1.26599	0.0166667	2013-08-22 18:12:25
	1.34693	0.333333	2013-08-22 18:12:27
	1.3756	0.616667	2013-08-22 18:12:29
	1.39168	0.05	2013-08-22 18:12:31
	1.37765	0.283333	2013-08-22 18:12:33
	1.28937	0.0833333	2013-08-22 18:12:35
	1.13682	0.116667	2013-08-22 18:12:37
	0.977106	0.383333	2013-08-22 18:12:39
	0.893071	0.316667	2013-08-22 18:12:41
	0.878176	0.266667	2013-08-22 18:12:43
	0.832482	0.166667	2013-08-22 18:12:45
	0.868867	0.0666667	2013-08-22 18:12:47
	0.910292	-0.216667	2013-08-22 18:12:49
	0.876137	0.133333	2013-08-22 18:12:51
	0.839983	-0.116667	2013-08-22 18:12:53
	0.929808	0.266667	2013-08-22 18:12:55
	0.954373	0.0666667	2013-08-22 18:12:57
	1.01394	-0.0666667	2013-08-22 18:12:59
	0.997424	0.1	2013-08-22 18:13:01
	0.961809	0.333333	2013-08-22 18:13:03
	0.911215	0.15	2013-08-22 18:13:05
	0.78198	-0.0666667	2013-08-22 18:13:07
	0.651505	-0.0833333	2013-08-22 18:13:09
	0.601771	0.233333	2013-08-22 18:13:11
	0.625216	0.433333	2013-08-22 18:13:13
	0.655401	0.3	2013-08-22 18:13:15
	0.815927	0.133333	2013-08-22 18:13:17
	0.961912	0.633333	2013-08-22 18:13:19
	1.09178	0.433333	2013-08-22 18:13:21
	1.1244	0.216667	2013-08-22 18:13:23
	1.06613	-0.1	2013-08-22 18:13:25
	1.06379	-0.05	2013-08-22 18:13:27
	1.04784	0.05	2013-08-22 18:13:29
	0.949804	0.233333	2013-08-22 18:13:31
	0.878469	0.0666667	2013-08-22 18:13:33
	0.753294	-0.3	2013-08-22 18:13:35
	0.73856	0.05	2013-08-22 18:13:37
	0.736765	0.3	2013-08-22 18:13:39
	0.79457	0.4	2013-08-22 18:13:41
	0.816476	0.4	2013-08-22 18:13:43
	0.974761	-0.0166667	2013-08-22 18:13:45
	0.997566	-0.25	2013-08-22 18:13:47
	0.922252	-0.383333	2013-08-22 18:13:49
	0.766377	-0.316667	2013-08-22 18:13:51
	0.633022	-0.383333	2013-08-22 18:13:53
	0.566448	-0.116667	2013-08-22 18:13:55
	0.450173	0	2013-08-22 18:13:57
	0.504198	0.0833333	2013-08-22 18:13:59
	0.709103	0.483333	2013-08-22 18:14:01
	0.909829	0.35	2013-08-22 18:14:03
	1.03267	0.0833333	2013-08-22 18:14:05
	1.2008	0.283333	2013-08-22 18:14:07
	1.30544	0.333333	2013-08-22 18:14:09
	1.32239	0.316667	2013-08-22 18:14:11
	1.27224	0.35	2013-08-22 18:14:13
	1.16562	-0.05	2013-08-22 18:14:15
	0.989626	-0.0333333	2013-08-22 18:14:17
	0.737991	0.483333	2013-08-22 18:14:19
	0.597397	0.383333	2013-08-22 18:14:21
	0.474902	0.15	2013-08-22 18:14:23
	0.448067	0.133333	2013-08-22 18:14:25
	0.496993	0.233333	2013-08-22 18:14:27
	0.616878	0.316667	2013-08-22 18:14:29
	0.645083	0.516667	2013-08-22 18:14:31
	0.699008	0.316667	2013-08-22 18:14:33
	0.706134	0.283333	2013-08-22 18:14:35
	0.614599	0.333333	2013-08-22 18:14:37
	0.520864	0.366667	2013-08-22 18:14:39
	0.50175	0.116667	2013-08-22 18:14:41
	0.482115	-0.116667	2013-08-22 18:14:43
	0.47172	0.05	2013-08-22 18:14:45
	0.515506	0.4	2013-08-22 18:14:47
	0.565251	0.316667	2013-08-22 18:14:49
	0.597236	0.133333	2013-08-22 18:14:51
	0.686342	0.0833333	2013-08-22 18:14:53
	0.738967	0.316667	2013-08-22 18:14:55
	0.668992	0.35	2013-08-22 18:14:57
	0.687778	0.283333	2013-08-22 18:14:59
	0.693003	0.25	2013-08-22 18:15:01
	0.642028	0.166667	2013-08-22 18:15:03
	0.618514	0.183333	2013-08-22 18:15:05
	0.737909	0.15	2013-08-22 18:15:07
	0.730738	0.3	2013-08-22 18:15:09
	0.626899	0.383333	2013-08-22 18:15:11
	0.554971	0.133333	2013-08-22 18:15:13
	0.463045	-0.183333	2013-08-22 18:15:15
	0.390257	-0.266667	2013-08-22 18:15:17
	0.32289	0.166667	2013-08-22 18:15:19
	0.313362	0.2	2013-08-22 18:15:21
	0.303555	0.6	2013-08-22 18:15:23
	0.283727	0.133333	2013-08-22 18:15:25
	0.11356	0.0666667	2013-08-22 18:15:27
	0.0334322	0.0666667	2013-08-22 18:15:29
	-0.0391553	0.0166667	2013-08-22 18:15:31
	-0.134703	0.0166667	2013-08-22 18:15:33
	-0.14119	0.25	2013-08-22 18:15:35
	-0.0574577	0.3	2013-08-22 18:15:37
	-0.0630852	0.166667	2013-08-22 18:15:39
	-0.108173	0.25	2013-08-22 18:15:41
	0.00573977	0.383333	2013-08-22 18:15:43
	0.189892	0.75	2013-08-22 18:15:45
	0.605105	1.48333	2013-08-22 18:15:47
	0.772057	2.31667	2013-08-22 18:15:49
	1.00175	1.88333	2013-08-22 18:15:51
	1.26454	1.58333	2013-08-22 18:15:53
	1.18767	1.45	2013-08-22 18:15:55
	0.957667	1.88333	2013-08-22 18:15:57
	1.02757	1.78333	2013-08-22 18:15:59
	1.22885	2.13333	2013-08-22 18:16:01
	1.26587	2.78333	2013-08-22 18:16:03
	1.72387	3.11667	2013-08-22 18:16:05
	2.06024	3.23333	2013-08-22 18:16:07
	2.42662	4.15	2013-08-22 18:16:09
	2.66459	4.3	2013-08-22 18:16:11
	3.07264	4.4	2013-08-22 18:16:13
	3.2085	5.68333	2013-08-22 18:16:15
	3.37959	6.76667	2013-08-22 18:16:17
	3.44313	7.81667	2013-08-22 18:16:19
	3.63783	8.4	2013-08-22 18:16:21
	3.71428	8.88333	2013-08-22 18:16:23
	4.11294	10.9667	2013-08-22 18:16:25
	4.54821	13.5333	2013-08-22 18:16:27
	5.04163	14.9167	2013-08-22 18:16:29
	5.03338	15.6	2013-08-22 18:16:31
	5.0972	15.6833	2013-08-22 18:16:33
	4.95282	16.1833	2013-08-22 18:16:35
	4.92075	14.95	2013-08-22 18:16:37
	4.83127	13.8333	2013-08-22 18:16:39
	5.14502	11.95	2013-08-22 18:16:41
	5.17092	11.15	2013-08-22 18:16:43
	5.75147	10.7833	2013-08-22 18:16:45
	6.08175	12.7333	2013-08-22 18:16:47
	6.34701	13.3333	2013-08-22 18:16:49
	6.48116	12.4667	2013-08-22 18:16:51
	5.88298	10.2333	2013-08-22 18:16:53
	4.73239	8.73333	2013-08-22 18:16:55
	3.67685	6.78333	2013-08-22 18:16:57
	2.57972	5.93333	2013-08-22 18:16:59
	1.4682	4.53333	2013-08-22 18:17:01
	1.30764	4.33333	2013-08-22 18:17:03
	0.953372	4.06667	2013-08-22 18:17:05
	0.621648	3.11667	2013-08-22 18:17:07
	0.428004	2.56667	2013-08-22 18:17:09
	0.300279	2.66667	2013-08-22 18:17:11
	0.0793152	2.53333	2013-08-22 18:17:13
	0.061911	2.18333	2013-08-22 18:17:15
	0.0935667	1.95	2013-08-22 18:17:17
	0.141463	1.86667	2013-08-22 18:17:19
	0.273038	1.15	2013-08-22 18:17:21
	0.414934	0.883333	2013-08-22 18:17:23
	0.49353	1.21667	2013-08-22 18:17:25
	0.511866	1.26667	2013-08-22 18:17:27
	0.456321	1.41667	2013-08-22 18:17:29
	0.405697	1.18333	2013-08-22 18:17:31
	0.444053	1.15	2013-08-22 18:17:33
	0.473869	1.05	2013-08-22 18:17:35
	0.538164	1.05	2013-08-22 18:17:37
	0.69098	1.01667	2013-08-22 18:17:39
	0.749856	0.933333	2013-08-22 18:17:41
	0.729092	0.566667	2013-08-22 18:17:43
	0.753688	0.533333	2013-08-22 18:17:45
	0.808283	0.866667	2013-08-22 18:17:47
	0.850619	0.716667	2013-08-22 18:17:49
	0.843195	0.85	2013-08-22 18:17:51
	0.863191	0.833333	2013-08-22 18:17:53
	0.821266	0.566667	2013-08-22 18:17:55
	0.794082	0.283333	2013-08-22 18:17:57
	0.775518	0.183333	2013-08-22 18:17:59
	0.834494	0.366667	2013-08-22 18:18:01
	0.889349	0.25	2013-08-22 18:18:03
	0.837625	0.0833333	2013-08-22 18:18:05
	0.842321	0.15	2013-08-22 18:18:07
	0.749397	0.266667	2013-08-22 18:18:09
	0.744273	0.9	2013-08-22 18:18:11
	0.726408	0.183333	2013-08-22 18:18:13
	0.880424	0.0333333	2013-08-22 18:18:15
	0.93882	0.35	2013-08-22 18:18:17
	1.04476	0.316667	2013-08-22 18:18:19
	1.07743	0.383333	2013-08-22 18:18:21
	1.09201	0.316667	2013-08-22 18:18:23
	1.0678	-0.216667	2013-08-22 18:18:25
	1.04066	0.15	2013-08-22 18:18:27
	1.07629	0.0333333	2013-08-22 18:18:29
	1.08065	-0.0333333	2013-08-22 18:18:31
	1.10615	0.183333	2013-08-22 18:18:33
	1.13338	0.05	2013-08-22 18:18:35
	1.16188	0.0333333	2013-08-22 18:18:37
	1.17127	0.233333	2013-08-22 18:18:39
	1.20777	0.283333	2013-08-22 18:18:41
	1.25794	0.333333	2013-08-22 18:18:43
	1.27968	0.2	2013-08-22 18:18:45
	1.27044	0.0166667	2013-08-22 18:18:47
	1.30429	-0.0166667	2013-08-22 18:18:49
	1.31391	-0.0166667	2013-08-22 18:18:51
	1.28864	-0.283333	2013-08-22 18:18:53
	1.30108	0.15	2013-08-22 18:18:55
	1.3813	0.0333333	2013-08-22 18:18:57
	1.41107	0.133333	2013-08-22 18:18:59
	1.42677	0.233333	2013-08-22 18:19:01
	1.42814	-0.05	2013-08-22 18:19:03
	1.41576	0.133333	2013-08-22 18:19:05
	1.35443	-0.0833333	2013-08-22 18:19:07
	1.27667	0.2	2013-08-22 18:19:09
	1.23405	0.05	2013-08-22 18:19:11
	1.21486	-0.166667	2013-08-22 18:19:13
	1.18944	-0.0833333	2013-08-22 18:19:15
	1.17123	0.133333	2013-08-22 18:19:17
	1.16883	0.416667	2013-08-22 18:19:19
	1.1582	0.183333	2013-08-22 18:19:21
	1.12952	-0.183333	2013-08-22 18:19:23
	1.13156	0.116667	2013-08-22 18:19:25
	1.12871	0.183333	2013-08-22 18:19:27
	1.14317	0.133333	2013-08-22 18:19:29
	1.16208	0.3	2013-08-22 18:19:31
	1.18986	-0.0833333	2013-08-22 18:19:33
	1.19365	0.05	2013-08-22 18:19:35
	1.20249	0.1	2013-08-22 18:19:37
	1.19483	0.116667	2013-08-22 18:19:39
	1.17022	-0.2	2013-08-22 18:19:41
	1.16974	-0.116667	2013-08-22 18:19:43
	1.16957	0.0333333	2013-08-22 18:19:45
	1.16503	-0.0166667	2013-08-22 18:19:47
	1.18129	0.233333	2013-08-22 18:19:49
	1.18342	0.316667	2013-08-22 18:19:51
	1.15818	0	2013-08-22 18:19:53
	1.13345	0.216667	2013-08-22 18:19:55
	1.09235	0.4	2013-08-22 18:19:57
	1.0396	0.166667	2013-08-22 18:19:59
	0.98814	0.366667	2013-08-22 18:20:01
	0.876496	0.15	2013-08-22 18:20:03
	0.763231	0.05	2013-08-22 18:20:05
	0.654827	0.0833333	2013-08-22 18:20:07
	0.554591	0.0333333	2013-08-22 18:20:09
	0.416278	-0.166667	2013-08-22 18:20:11
	0.495514	-0.0166667	2013-08-22 18:20:13
	0.517244	-0.0833333	2013-08-22 18:20:15
	0.518589	0.0166667	2013-08-22 18:20:17
	0.49983	-0.116667	2013-08-22 18:20:19
	0.469902	0.133333	2013-08-22 18:20:21
	0.324031	0.45	2013-08-22 18:20:23
	0.316652	0.65	2013-08-22 18:20:25
	0.35281	0.283333	2013-08-22 18:20:27
	0.372717	0.05	2013-08-22 18:20:29
	0.46065	-0.0833333	2013-08-22 18:20:31
	0.485813	-0.05	2013-08-22 18:20:33
	0.391164	-0.0333333	2013-08-22 18:20:35
	0.228531	0.0666667	2013-08-22 18:20:37
	0.081677	0.183333	2013-08-22 18:20:39
	-0.148218	-0.0833333	2013-08-22 18:20:41
	-0.306971	0.266667	2013-08-22 18:20:43
	-0.300002	0.366667	2013-08-22 18:20:45
	-0.0980914	0.383333	2013-08-22 18:20:47
	0.164315	0.133333	2013-08-22 18:20:49
	0.477236	0.0666667	2013-08-22 18:20:51
	0.696631	0.0166667	2013-08-22 18:20:53
	0.788412	0.0166667	2013-08-22 18:20:55
	0.658419	0.366667	2013-08-22 18:20:57
	0.488826	0.45	2013-08-22 18:20:59
	0.504013	-0.183333	2013-08-22 18:21:01
	0.57538	-0.1	2013-08-22 18:21:03
	0.520747	0.45	2013-08-22 18:21:05
	0.569014	0.266667	2013-08-22 18:21:07
	0.607444	0.183333	2013-08-22 18:21:09
	0.571493	0.0166667	2013-08-22 18:21:11
	0.642927	0.75	2013-08-22 18:21:13
	0.613095	0.733333	2013-08-22 18:21:15
	0.666761	0.0833333	2013-08-22 18:21:17
	0.687007	0.0666667	2013-08-22 18:21:19
	0.623215	-0.0666667	2013-08-22 18:21:21
	0.532464	0.333333	2013-08-22 18:21:23
	0.649953	0.133333	2013-08-22 18:21:25
	0.718502	-0.216667	2013-08-22 18:21:27
	0.839271	-0.1	2013-08-22 18:21:29
	0.956879	0.1	2013-08-22 18:21:31
	1.00037	0.183333	2013-08-22 18:21:33
	1.07428	0.233333	2013-08-22 18:21:35
	1.06141	0.35	2013-08-22 18:21:37
	1.04871	0.716667	2013-08-22 18:21:39
	0.940243	0.15	2013-08-22 18:21:41
	0.796201	-0.0166667	2013-08-22 18:21:43
	0.594941	-0.166667	2013-08-22 18:21:45
	0.370262	-0.0666667	2013-08-22 18:21:47
	0.210943	0.166667	2013-08-22 18:21:49
	0.164884	0.283333	2013-08-22 18:21:51
	0.148285	0.1	2013-08-22 18:21:53
	0.306565	0.283333	2013-08-22 18:21:55
	0.485546	0.35	2013-08-22 18:21:57
	0.568557	0.716667	2013-08-22 18:21:59
	0.616543	0.316667	2013-08-22 18:22:01
	0.599631	0.0666667	2013-08-22 18:22:03
	0.353393	-0.166667	2013-08-22 18:22:05
	0.19107	0.333333	2013-08-22 18:22:07
	0.109121	0.183333	2013-08-22 18:22:09
	0.0734511	0.316667	2013-08-22 18:22:11
	0.185816	0.0833333	2013-08-22 18:22:13
	0.342386	-0.116667	2013-08-22 18:22:15
	0.433246	0.233333	2013-08-22 18:22:17
	0.441717	0.0666667	2013-08-22 18:22:19
	0.370742	-0.15	2013-08-22 18:22:21
	0.205776	0.3	2013-08-22 18:22:23
	0.0664805	0.333333	2013-08-22 18:22:25
	0.0121448	0.533333	2013-08-22 18:22:27
	-0.119371	0.2	2013-08-22 18:22:29
	-0.150906	0.216667	2013-08-22 18:22:31
	-0.149767	0.2	2013-08-22 18:22:33
	-0.130091	0.216667	2013-08-22 18:22:35
	-0.239265	0.133333	2013-08-22 18:22:37
	-0.38285	0.15	2013-08-22 18:22:39
	-0.404905	0.25	2013-08-22 18:22:41
	-0.404539	0.383333	2013-08-22 18:22:43
	-0.373381	-0.0333333	2013-08-22 18:22:45
	-0.25341	-0.483333	2013-08-22 18:22:47
	0.00295937	-0.0333333	2013-08-22 18:22:49
	0.163461	0.283333	2013-08-22 18:22:51
	0.297977	0.516667	2013-08-22 18:22:53
	0.360177	0.05	2013-08-22 18:22:55
	0.275643	-0.1	2013-08-22 18:22:57
	0.221237	-0.0833333	2013-08-22 18:22:59
	0.125689	0.0333333	2013-08-22 18:23:01
	-0.0354886	-0.0666667	2013-08-22 18:23:03
	-0.185412	-0.0666667	2013-08-22 18:23:05
	-0.29456	0.3	2013-08-22 18:23:07
	-0.214096	0.433333	2013-08-22 18:23:09
	-0.174241	0.383333	2013-08-22 18:23:11
	-0.090814	0.0666667	2013-08-22 18:23:13
	0.0305148	-0.183333	2013-08-22 18:23:15
	0.219053	0.233333	2013-08-22 18:23:17
	0.171774	0.0833333	2013-08-22 18:23:19
	0.254239	-0.0166667	2013-08-22 18:23:21
	0.219308	0.416667	2013-08-22 18:23:23
	0.196761	0.416667	2013-08-22 18:23:25
	0.141637	0.433333	2013-08-22 18:23:27
	0.2475	0.316667	2013-08-22 18:23:29
	0.178239	0.483333	2013-08-22 18:23:31
	0.322463	0.45	2013-08-22 18:23:33
	0.444877	0.816667	2013-08-22 18:23:35
	0.615926	0.3	2013-08-22 18:23:37
	0.614281	-0.116667	2013-08-22 18:23:39
	0.696086	-0.0666667	2013-08-22 18:23:41
	0.660764	0.0833333	2013-08-22 18:23:43
	0.490432	0.2	2013-08-22 18:23:45
	0.424941	0.266667	2013-08-22 18:23:47
	0.40937	0.35	2013-08-22 18:23:49
	0.478379	0.266667	2013-08-22 18:23:51
	0.380008	-0.0833333	2013-08-22 18:23:53
	0.502357	-0.0666667	2013-08-22 18:23:55
	0.573326	0.15	2013-08-22 18:23:57
	0.625474	0.266667	2013-08-22 18:23:59
	0.581383	0.266667	2013-08-22 18:24:01
	0.716851	0.333333	2013-08-22 18:24:03
	0.83408	0.333333	2013-08-22 18:24:05
	0.671928	0.516667	2013-08-22 18:24:07
	0.539004	0.0833333	2013-08-22 18:24:09
	0.423741	-0.0833333	2013-08-22 18:24:11
	0.339437	-0.05	2013-08-22 18:24:13
	0.207313	-0.0666667	2013-08-22 18:24:15
	0.350369	0.0833333	2013-08-22 18:24:17
	0.449305	0.15	2013-08-22 18:24:19
	0.520561	0.166667	2013-08-22 18:24:21
	0.432796	-0.133333	2013-08-22 18:24:23
	0.349397	0.2	2013-08-22 18:24:25
	0.221655	0.05	2013-08-22 18:24:27
	0.117804	0.05	2013-08-22 18:24:29
	0.129452	0.183333	2013-08-22 18:24:31
	0.23722	0.183333	2013-08-22 18:24:33
	0.440768	0.233333	2013-08-22 18:24:35
	0.606296	0.15	2013-08-22 18:24:37
	0.760064	0.166667	2013-08-22 18:24:39
	0.851333	0.333333	2013-08-22 18:24:41
	0.967681	-0.0166667	2013-08-22 18:24:43
	0.994169	0.0833333	2013-08-22 18:24:45
	1.05098	0.2	2013-08-22 18:24:47
	1.13533	0.166667	2013-08-22 18:24:49
	1.13173	0.15	2013-08-22 18:24:51
	1.12738	0.1	2013-08-22 18:24:53
	1.09211	0.216667	2013-08-22 18:24:55
	1.13672	0.516667	2013-08-22 18:24:57
	1.11469	0.35	2013-08-22 18:24:59
	0.989835	-0.1	2013-08-22 18:25:01
	0.973463	0.1	2013-08-22 18:25:03
	0.992391	0.133333	2013-08-22 18:25:05
	0.954639	-0.133333	2013-08-22 18:25:07
	0.991567	-3.46945e-18	2013-08-22 18:25:09
	1.11944	0.216667	2013-08-22 18:25:11
	1.14936	0.0166667	2013-08-22 18:25:13
	1.11739	0.0166667	2013-08-22 18:25:15
	1.07599	0.183333	2013-08-22 18:25:17
	1.01566	0.183333	2013-08-22 18:25:19
	1.0068	0	2013-08-22 18:25:21
	0.992687	-0.183333	2013-08-22 18:25:23
	1.07743	-0.2	2013-08-22 18:25:25
	1.1596	0.333333	2013-08-22 18:25:27
	1.1757	0.0833333	2013-08-22 18:25:29
	1.08061	-0.283333	2013-08-22 18:25:31
	1.03441	-0.1	2013-08-22 18:25:33
	0.91982	0.0833333	2013-08-22 18:25:35
	0.872025	0.3	2013-08-22 18:25:37
	0.86887	0.4	2013-08-22 18:25:39
	0.990996	0.0333333	2013-08-22 18:25:41
	1.08184	0.283333	2013-08-22 18:25:43
	1.20165	0.05	2013-08-22 18:25:45
	1.21273	-0.15	2013-08-22 18:25:47
	1.17782	0.15	2013-08-22 18:25:49
	1.22102	0.0833333	2013-08-22 18:25:51
	1.26105	-0.0666667	2013-08-22 18:25:53
	1.29587	0.0833333	2013-08-22 18:25:55
	1.34372	0.133333	2013-08-22 18:25:57
	1.47682	0.466667	2013-08-22 18:25:59
	1.52111	0.266667	2013-08-22 18:26:01
	1.46206	-3.46945e-18	2013-08-22 18:26:03
	1.41246	0.233333	2013-08-22 18:26:05
	1.39131	0.383333	2013-08-22 18:26:07
	1.30111	0.466667	2013-08-22 18:26:09
	1.27782	0.316667	2013-08-22 18:26:11
	1.36602	-0.0333333	2013-08-22 18:26:13
	1.39653	0.133333	2013-08-22 18:26:15
	1.39721	-0.116667	2013-08-22 18:26:17
	1.41612	0.1	2013-08-22 18:26:19
	1.38774	0.2	2013-08-22 18:26:21
	1.33893	0.216667	2013-08-22 18:26:23
	1.40938	0.2	2013-08-22 18:26:25
	1.31926	0.166667	2013-08-22 18:26:27
	1.37743	0.25	2013-08-22 18:26:29
	1.39787	0.216667	2013-08-22 18:26:31
	1.42244	-0.133333	2013-08-22 18:26:33
	1.30246	-0.116667	2013-08-22 18:26:35
	1.41835	-0.0166667	2013-08-22 18:26:37
	1.43883	-0.0666667	2013-08-22 18:26:39
	1.29076	-0.0166667	2013-08-22 18:26:41
	1.17804	0.15	2013-08-22 18:26:43
	1.19947	-0.133333	2013-08-22 18:26:45
	1.0913	0.116667	2013-08-22 18:26:47
	0.791961	0.0333333	2013-08-22 18:26:49
	0.717086	0.0833333	2013-08-22 18:26:51
	0.807551	0.25	2013-08-22 18:26:53
	0.805217	-0.0333333	2013-08-22 18:26:55
	0.866862	0.15	2013-08-22 18:26:57
	1.07369	0.166667	2013-08-22 18:26:59
	1.33017	0.05	2013-08-22 18:27:01
	1.40298	-0.05	2013-08-22 18:27:03
	1.49728	0.433333	2013-08-22 18:27:05
	1.60701	0.4	2013-08-22 18:27:07
	1.72671	0.266667	2013-08-22 18:27:09
	1.67352	0.25	2013-08-22 18:27:11
	1.60111	-0.0333333	2013-08-22 18:27:13
	1.50383	0.383333	2013-08-22 18:27:15
	1.51378	0.316667	2013-08-22 18:27:17
	1.51712	0.333333	2013-08-22 18:27:19
	1.61033	0.15	2013-08-22 18:27:21
	1.67023	-0.0833333	2013-08-22 18:27:23
	1.78088	-0.1	2013-08-22 18:27:25
	1.75224	0.316667	2013-08-22 18:27:27
	1.64781	0.45	2013-08-22 18:27:29
	1.53201	-0.0666667	2013-08-22 18:27:31
	1.45302	-0.266667	2013-08-22 18:27:33
	1.29701	0.15	2013-08-22 18:27:35
	1.14541	0.3	2013-08-22 18:27:37
	1.14676	-0.05	2013-08-22 18:27:39
	1.1631	-0.116667	2013-08-22 18:27:41
	1.21395	-0.166667	2013-08-22 18:27:43
	1.30943	0.2	2013-08-22 18:27:45
	1.40612	0.35	2013-08-22 18:27:47
	1.3238	0.366667	2013-08-22 18:27:49
	1.25595	0.0666667	2013-08-22 18:27:51
	1.18745	0.0333333	2013-08-22 18:27:53
	1.05406	0.15	2013-08-22 18:27:55
	0.969065	0.05	2013-08-22 18:27:57
	1.01701	-0.0333333	2013-08-22 18:27:59
	1.11108	0.316667	2013-08-22 18:28:01
	1.1847	0.283333	2013-08-22 18:28:03
	1.30459	0.3	2013-08-22 18:28:05
	1.29869	0.133333	2013-08-22 18:28:07
	1.29432	-4.62593e-18	2013-08-22 18:28:09
	1.2335	0	2013-08-22 18:28:11
	1.19577	0.316667	2013-08-22 18:28:13
	1.10419	0.233333	2013-08-22 18:28:15
	1.11972	0.0833333	2013-08-22 18:28:17
	1.13292	-0.0333333	2013-08-22 18:28:19
	1.13201	0.0333333	2013-08-22 18:28:21
	1.08924	0.283333	2013-08-22 18:28:23
	1.1855	-0.133333	2013-08-22 18:28:25
	1.29325	-0.133333	2013-08-22 18:28:27
	1.34631	0.183333	2013-08-22 18:28:29
	1.36298	0.166667	2013-08-22 18:28:31
	1.36236	0.133333	2013-08-22 18:28:33
	1.29461	0.0666667	2013-08-22 18:28:35
	1.19505	0.0166667	2013-08-22 18:28:37
	1.1147	0.233333	2013-08-22 18:28:39
	0.917565	0.3	2013-08-22 18:28:41
	0.85453	0.166667	2013-08-22 18:28:43
	0.860956	0.183333	2013-08-22 18:28:45
	0.882761	0.116667	2013-08-22 18:28:47
	0.920046	0.183333	2013-08-22 18:28:49
	1.07377	0.133333	2013-08-22 18:28:51
	1.01054	0.166667	2013-08-22 18:28:53
	1.02982	0.283333	2013-08-22 18:28:55
	1.06371	0.116667	2013-08-22 18:28:57
	1.05869	-0.0666667	2013-08-22 18:28:59
	0.999699	6.93889e-18	2013-08-22 18:29:01
	1.0734	0.35	2013-08-22 18:29:03
	1.02637	0.3	2013-08-22 18:29:05
	0.938235	0.583333	2013-08-22 18:29:07
	0.904581	0.316667	2013-08-22 18:29:09
	0.935546	-0.05	2013-08-22 18:29:11
	0.873972	-0.0166667	2013-08-22 18:29:13
	0.877597	0.183333	2013-08-22 18:29:15
	0.860842	0.183333	2013-08-22 18:29:17
	0.861188	0.116667	2013-08-22 18:29:19
	0.867673	0.05	2013-08-22 18:29:21
	0.951599	-0.1	2013-08-22 18:29:23
	0.963804	0.133333	2013-08-22 18:29:25
	1.01433	-0.0166667	2013-08-22 18:29:27
	1.01184	-0.133333	2013-08-22 18:29:29
	1.02916	-0.133333	2013-08-22 18:29:31
	1.03117	0.0666667	2013-08-22 18:29:33
	1.00241	0.0333333	2013-08-22 18:29:35
	0.961057	0.0666667	2013-08-22 18:29:37
	0.945522	0.333333	2013-08-22 18:29:39
	0.923608	0.533333	2013-08-22 18:29:41
	0.942093	0.583333	2013-08-22 18:29:43
	0.927739	0.35	2013-08-22 18:29:45
	0.936724	0.166667	2013-08-22 18:29:47
	0.930009	-0.2	2013-08-22 18:29:49
	0.934675	-0.0666667	2013-08-22 18:29:51
	0.92998	-0.4	2013-08-22 18:29:53
	0.942286	0.116667	2013-08-22 18:29:55
	0.965191	0.15	2013-08-22 18:29:57
	0.955157	0.4	2013-08-22 18:29:59
	0.918222	0.366667	2013-08-22 18:30:01
	0.874287	-0.15	2013-08-22 18:30:03
	0.840853	-0.116667	2013-08-22 18:30:05
	0.802218	0.116667	2013-08-22 18:30:07
	0.745904	0.233333	2013-08-22 18:30:09
	0.744969	0.0833333	2013-08-22 18:30:11
	0.747935	-0.0166667	2013-08-22 18:30:13
	0.72862	-0.166667	2013-08-22 18:30:15
	0.716845	-0.0833333	2013-08-22 18:30:17
	0.703091	0.0333333	2013-08-22 18:30:19
	0.753676	0.0333333	2013-08-22 18:30:21
	0.645382	0.25	2013-08-22 18:30:23
	0.619967	0.4	2013-08-22 18:30:25
	0.597193	0.183333	2013-08-22 18:30:27
	0.644007	0.0166667	2013-08-22 18:30:29
	0.55793	-0.0666667	2013-08-22 18:30:31
	0.672879	-0.05	2013-08-22 18:30:33
	0.706818	0	2013-08-22 18:30:35
	0.736315	0.15	2013-08-22 18:30:37
	0.763913	0.1	2013-08-22 18:30:39
	0.783232	0.233333	2013-08-22 18:30:41
	0.76085	0.116667	2013-08-22 18:30:43
	0.760568	0.0833333	2013-08-22 18:30:45
	0.737286	0.4	2013-08-22 18:30:47
	0.699205	-0.05	2013-08-22 18:30:49
	0.692563	0.133333	2013-08-22 18:30:51
	0.664341	0.483333	2013-08-22 18:30:53
	0.655399	-0.283333	2013-08-22 18:30:55
	0.686498	0.0166667	2013-08-22 18:30:57
	0.709436	0.166667	2013-08-22 18:30:59
	0.629214	-0.05	2013-08-22 18:31:01
	0.572852	-0.3	2013-08-22 18:31:03
	0.542691	-0.416667	2013-08-22 18:31:05
	0.464789	0.0666667	2013-08-22 18:31:07
	0.474247	0.533333	2013-08-22 18:31:09
	0.459365	0.266667	2013-08-22 18:31:11
	0.447363	0.15	2013-08-22 18:31:13
	0.402522	0.183333	2013-08-22 18:31:15
	0.373132	0.0833333	2013-08-22 18:31:17
	0.364233	-0.183333	2013-08-22 18:31:19
	0.487954	0.15	2013-08-22 18:31:21
	0.634655	0.15	2013-08-22 18:31:23
	0.729577	0.116667	2013-08-22 18:31:25
	0.806728	0.166667	2013-08-22 18:31:27
	0.778786	-0.216667	2013-08-22 18:31:29
	0.754984	0.0166667	2013-08-22 18:31:31
	0.650342	-0.05	2013-08-22 18:31:33
	0.55572	0.166667	2013-08-22 18:31:35
	0.390718	0.0166667	2013-08-22 18:31:37
	0.222356	0.15	2013-08-22 18:31:39
	0.0340543	0.0166667	2013-08-22 18:31:41
	-0.0345676	-0.1	2013-08-22 18:31:43
	0.00979054	0.0833333	2013-08-22 18:31:45
	0.0880487	0.283333	2013-08-22 18:31:47
	0.206727	-0.0166667	2013-08-22 18:31:49
	0.318505	-0.0333333	2013-08-22 18:31:51
	0.349943	0.166667	2013-08-22 18:31:53
	0.339501	0.0333333	2013-08-22 18:31:55
	0.398359	0.3	2013-08-22 18:31:57
	0.415917	0.5	2013-08-22 18:31:59
	0.540555	0.45	2013-08-22 18:32:01
	0.602994	0.366667	2013-08-22 18:32:03
	0.673212	0.1	2013-08-22 18:32:05
	0.76097	0	2013-08-22 18:32:07
	0.857888	0.383333	2013-08-22 18:32:09
	0.831546	0.45	2013-08-22 18:32:11
	0.877124	0.166667	2013-08-22 18:32:13
	0.891022	-0.133333	2013-08-22 18:32:15
	0.86332	0.0166667	2013-08-22 18:32:17
	0.830218	0.333333	2013-08-22 18:32:19
	0.825556	0.0333333	2013-08-22 18:32:21
	0.749655	-0.0333333	2013-08-22 18:32:23
	0.663713	0.3	2013-08-22 18:32:25
	0.589191	0.183333	2013-08-22 18:32:27
	0.517869	0.216667	2013-08-22 18:32:29
	0.452227	0.0833333	2013-08-22 18:32:31
	0.464345	0.0666667	2013-08-22 18:32:33
	0.413843	0.366667	2013-08-22 18:32:35
	0.377641	0.183333	2013-08-22 18:32:37
	0.477319	0.166667	2013-08-22 18:32:39
	0.532158	0.1	2013-08-22 18:32:41
	0.558716	0.0833333	2013-08-22 18:32:43
	0.629214	-0.116667	2013-08-22 18:32:45
	0.701392	6.93889e-18	2013-08-22 18:32:47
	1.97705	0.283333	2013-08-22 18:32:49
	2.41915	0.883333	2013-08-22 18:32:51
	5.03999	1.18333	2013-08-22 18:32:53
	7.91272	3.35	2013-08-22 18:32:55
	11.0064	5.55	2013-08-22 18:32:57
	12.186	20.9833	2013-08-22 18:32:59
	15.1239	54.75	2013-08-22 18:33:01
	13.1862	61.6667	2013-08-22 18:33:03
	16.7843	49.4333	2013-08-22 18:33:05
	20.0533	37.3167	2013-08-22 18:33:07
	23.8448	27.6	2013-08-22 18:33:09
	25.4708	21.4167	2013-08-22 18:33:11
	24.9957	17.8333	2013-08-22 18:33:13
	18.497	15.4167	2013-08-22 18:33:15
	12.1306	12.9	2013-08-22 18:33:17
	5.75026	10.25	2013-08-22 18:33:19
	0.65772	9.43333	2013-08-22 18:33:21
	0.347398	7.8	2013-08-22 18:33:23
	0.336696	6.53333	2013-08-22 18:33:25
	0.268174	5.65	2013-08-22 18:33:27
	0.283192	6.16667	2013-08-22 18:33:29
	0.30119	5.33333	2013-08-22 18:33:31
	0.354528	4.6	2013-08-22 18:33:33
	0.387367	4.51667	2013-08-22 18:33:35
	0.423665	3.46667	2013-08-22 18:33:37
	0.450443	3.16667	2013-08-22 18:33:39
	0.452541	2.73333	2013-08-22 18:33:41
	0.496279	2.71667	2013-08-22 18:33:43
	0.538337	3.45	2013-08-22 18:33:45
	0.607995	2.76667	2013-08-22 18:33:47
	0.671433	2.01667	2013-08-22 18:33:49
	0.776811	1.85	2013-08-22 18:33:51
	0.835529	1.98333	2013-08-22 18:33:53
	0.819468	1.91667	2013-08-22 18:33:55
	0.808566	1.7	2013-08-22 18:33:57
	0.802264	1.15	2013-08-22 18:33:59
	0.787362	1.05	2013-08-22 18:34:01
	0.787941	1.21667	2013-08-22 18:34:03
	0.825682	0.583333	2013-08-22 18:34:05
[truncated: 4,152 more rows]

## Sheet: Supplementary Tables 1 &2
Additional Data which underly Supplementary Tables 1 and 2 are provided below:
		TERRA Analysis for CO2											CEMS Data		Monthly scaling factor		Monthly Emisssions			SCO production	Emission Intensity			Annual Emissions
		Hourly Total for facility (R)					elevated plumes Only			ground sources only
Facility	Flight	CO2	DCO2	DCO2	DCO2 (baseline)	DCO2(extrap)	CO2	DCO2	DCO2	CO2	DCO2	DCO2	NOX Rate during flight	DNOx Rate during flight	Cmonthly (Nox)	±dC	E	DE	DE	Pmonthly	ICO2	DICO2	DICO2	Annual CO2	DCO2 annual
		(kg/hr)	(kg/hr)	(%)	(%)	(%)	(kg/hr)	(kg/hr)	(%)	(kg/hr)	(kg/hr)	(%)	(Kg/hr)	(%)		(+/-)	Tonnes/month	(+/- Tonnes/month)	(%)	barrels/month	kg/Barrel	±%	±kg/Barrel	tonnes	±tonnes
SML	2-box	1488000	392516	0.263788	0.172	0.2	-	-	-	-	-	-	63.4083	0.1	0.701642	0.100215	1.57783e+06	473307	0.299973	7.22006e+06	250.878	0.302794	75.9642	2.51296e+07	7.6793e+06
	3-screen	1648032	308433	0.187152	0.175	0.0663398	1152339	46093.6	0.04	495693	99138.6	0.2	64.8032	0.1	0.717077	0.102419	1.70991e+06	402559	0.235427	7.22006e+06	269.171	0.23901	64.3346	2.6962e+07	6.53937e+06
	6-screen-1	1.56151e+06	289835	0.185612	0.17	0.074511	1016435	40657.4	0.04	545074	109015	0.2	102.653	0.1	1.1359	0.162239	1.02277e+06	239538	0.234205	7.22006e+06	174	0.237806	41.3784	1.7429e+07	4.20657e+06
	12-1st box	1796000	359200	0.2	0.0001	0.2	-	-	-	-	-	-	65.4805	0.1	0.724572	0.10349	1.84416e+06	453227	0.245764	7.22006e+06	287.765	0.249199	71.7106	2.88244e+07	7.28067e+06
	12-2nd box	1567000	373788	0.238537	0.13	0.2	-	-	-	-	-	-	65.4805	0.1	0.724572	0.10349	1.60902e+06	447353	0.278029	7.22006e+06	255.197	0.281069	71.7281	2.55622e+07	7.26166e+06
	18-box	1860000	213460	0.114763	0.08	0.0822839	1127490	45099.6	0.04	731261	146252	0.2	97.7273	0.1	0.956086	0.136556	1.4474e+06	265197	0.183223	7.22006e+06	232.813	0.187805	43.7234	2.33201e+07	4.48393e+06
	Mean	1.65342e+06													0.826641		1540000				244.971			2.45379e+07
SML-AU	15-box	284500	58026.8	0.203961	0.04	0.2	-	-	-	-	-	-			0.906419	0.13	233521	56481.2	0.241868
SUN	6-screen	1340000	365984	0.273123	0.186	0.2	-	-	-	-	-	-	426.437	0.1	1.02486	0.145375	972774	299382	0.307761	1.05115e+07	92.5441	0.31578	29.2236	9.74687e+06	3.15409e+06
	10-box	1.11101e+06	179339	0.16142	0.138	0.0837392	665271	26610.8	0.04	445742	89148.5	0.2	427.363	0.1	1.02709	0.145691	804793	172941	0.214889	1.05115e+07	76.5633	0.226224	17.3205	8.06375e+06	1.91125e+06
	14-box	1.3747e+06	366694	0.266744	0.1765	0.2	-	-	-	-	-	-	421.903	0.1	1.01397	0.14383	1.00869e+06	304740	0.302115	1.05115e+07	95.961	0.310279	29.7747	1.01067e+07	3.21632e+06
	15-box	1048770	75374.2	0.0718691	0.02	0.0690302	716345	28653.8	0.04	332425	66485	0.2	400.841	0.1	0.963347	0.136649	809973	128799	0.159016	1.05115e+07	77.0561	0.174029	13.41	8.11565e+06	1.52449e+06
	Mean	1.21862e+06													1.00732		899058				85.5311			9.00825e+06
CNRL	3-screen	486704	137661	0.282843	0.2	0.2	-	-	-	-	-	-	101.992	0.1	1.02396	0.148936	353635	111829	0.316228	3.41202e+06	103.644	0.318904	33.0525	3.80934e+06	1.22493e+06
	8-box	565802	137164	0.242423	0.137	0.2	-	-	-	-	-	-	72.278	0.1	0.725643	0.105546	580116	162814	0.280658	3.41202e+06	170.021	0.283671	48.23	6.24898e+06	1.79128e+06
	13-box	513740	118014	0.229715	0.113	0.2	-	-	-	-	-	-	98.582	0.1	0.989725	0.143957	386191	104178	0.269757	3.41202e+06	113.185	0.27289	30.8872	4.16003e+06	1.14812e+06
	17-box-2	583759	145940	0.25	0.15	0.2	-	-	-	-	-	-	98.138	0.1	0.961421	0.135966	451744	129754	0.287228	3.56649e+06	126.664	0.290172	36.7542	4.65541e+06	1.36444e+06
	Mean	537501													0.925187		442921				128.378			4.71844e+06
SAJ	9-box	484590	111557	0.230209	0.114	0.2	-	-	-	-	-	-			0.906	0.130442	397941	107515	0.270178	7.81523e+06	50.9187	0.288264	14.678	4.41597e+06	1.34811e+06
	15-box	445114	97621.2	0.219317	0.09	0.2	-	-	-	-	-	-			0.906	0.130442	365524	95387.2	0.26096	7.81523e+06	46.7708	0.279643	13.0791	4.05624e+06	1.20532e+06
	21-box	338625	69066.2	0.203961	0.04	0.2	-	-	-	-	-	-			0.906	0.130442	278076	69016.7	0.248193	7.81523e+06	35.5813	0.267769	9.52755	3.08582e+06	882566
	Mean	422776													0.906		347181				44.4236			3.85267e+06
